# Supplementary material for: Sensitivity to thyroid hormones is associated with sleep duration in the euthyroid population with depression degree lower than moderate
Source: Sci Rep. 2024 Mar 19;14:6583. doi: 10.1038/s41598-024-57373-8 (PMC10951236; doi:10.1038/s41598-024-57373-8)
Supplement: Supplementary file 1 — Supplementary Information. [file 41598_2024_57373_MOESM1_ESM.xlsx]

## Sheet: Sheet1
years	seqn	weight	sleep duration	sleep trouble	sleep disorder	TSHI	TTSI	TFQI	PTFQI	t3.t4	TSH	FT4	Antibodies	FT3	FT4	Thyroglobulin	Thyroid peroxidase	Total T3	Total T4	BMI	age	sex	eth	mar-code	edu-code	smoking	alcohol using-code	diabetes	hypertension	stroke	score.x	PHQ9
2009-2010	51662	50556.9	6	0	0	1.85854	16.878	-0.681791	-0.45446	3.72	1.74	0.75	0.6	2.79	9.7	8.4	1	99	7.6	25.06	44	1	1	2	1	1	3	0	0	0	3	[0,4]
2009-2010	51673	57078.9	8	0	0	2.28571	26.03	-0.103753	-0.241439	4.5	2.74	0.74	0.6	3.33	9.5	20.16	0.7	202	9	19.01	30	1	2	2	2	3	3	0	0	0	0	[0,4]
2009-2010	51678	196245	6	1	0	1.38024	10.665	-0.388168	-0.648672	4.57143	1.185	0.7	0.6	3.2	9	13.8	0.5	124	9.3	25.84	60	2	2	2	2	2	3	0	1	0	2	[0,4]
2009-2010	51683	164689	6	0	0	1.88491	16.9744	-0.0921631	-0.48236	4.125	1.648	0.8	0.6	3.3	10.3	4.48	0.7	108	8.7	20.29	35	1	2	2	3	1	2	0	0	0	1	[0,4]
2009-2010	51685	324950	7	0	0	2.24074	24.735	-0.0918135	-0.271415	4.29333	2.55	0.75	0.6	3.22	9.7	7.38	1.4	108	6.8	19.73	56	1	2	2	4	1	3	1	1	0	3	[0,4]
2009-2010	51690	16736.3	6	0	0	1.47363	11.709	-0.373175	-0.603004	4.42857	1.301	0.7	0.9	3.1	9	316.03	17.4	141	8.7	32.04	63	1	3	2	1	1	3	1	1	0	0	[0,4]
2009-2010	51692	45145.5	6	1	1	2.5073	31.137	0.154818	-0.217739	3.6506	2.91	0.83	8.2	3.03	10.7	0.07	199	121	7.1	36.32	54	2	3	3	4	1	3	0	1	0	3	[0,4]
2009-2010	51697	78997	7	0	0	1.21855	9.1715	-0.545877	-0.562105	5.4	1.411	0.5	0.6	2.7	6.5	18.6	1.1	72	4.8	34.96	27	2	4	2	1	3	3	0	0	0	4	[0,4]
2009-2010	51699	61224.7	7	1	0	1.61726	12.9883	-0.142782	-0.618468	3.625	1.261	0.8	0.6	2.9	10.3	5.98	1	94	7.7	20.42	26	1	1	2	2	1	2	0	1	0	4	[0,4]
2009-2010	51709	47909.9	8	0	0	2.19319	20.28	0.351421	-0.510631	3.06931	1.56	1.01	0.6	3.1	13	5.92	0.4	109	8.6	27.56	40	2	1	2	1	1	3	0	1	0	4	[0,4]
2009-2010	51714	210734	7	1	0	1.93272	18.531	-0.273438	-0.369982	4.57143	2.059	0.7	0.6	3.2	9	29.64	0.4	96	8.3	33.23	58	2	2	3	3	2	3	0	0	0	4	[0,4]
2009-2010	51715	50324.9	6	0	0	1.23062	8.888	-0.231917	-0.778168	3.74359	0.88	0.78	0.6	2.92	10.1	14.67	1	121	7.5	29.13	49	2	1	2	1	3	3	0	1	0	0	[0,4]
2009-2010	51721	39251.2	8	0	0	2.64154	36.1736	0.144313	-0.152428	4.75	3.512	0.8	0.6	3.8	10.3	3.21	2.6	130	7.6	26.59	40	1	1	3	1	1	2	0	1	0	1	[0,4]
2009-2010	51734	297765	8	0	0	1.43017	10.812	-0.189003	-0.70045	4.64557	1.06	0.79	0.6	3.67	10.2	12.33	6	150	7.2	27.06	25	2	2	2	2	3	3	0	0	0	1	[0,4]
2009-2010	51741	111276	4	1	0	2.38357	25.773	0.315341	-0.353562	4.01064	2.13	0.94	0.6	3.77	12.1	12.21	0.3	144	7.8	37.33	21	1	4	1	3	3	3	0	0	0	9	[5,9]
2009-2010	51750	50614.6	8	0	0	1.73499	13.8156	0.108373	-0.64625	4.55556	1.191	0.9	0.6	4.1	11.6	9.2	0.7	145	9.7	29.1	37	2	2	2	1	1	3	0	0	0	0	[0,4]
2009-2010	51796	171233	8	1	0	2.47635	25.0204	0.453158	-0.448033	2.72727	1.762	1.1	0.6	3	14.2	31.87	139.1	110	10.2	23	62	1	2	2	4	1	3	0	1	0	1	[0,4]
2009-2010	51801	258561	7	0	0	1.54577	12.0922	-0.154007	-0.653129	4.625	1.174	0.8	0.6	3.7	10.3	3.34	0.4	140	9.9	22.81	26	2	5	1	4	1	3	0	0	0	2	[0,4]
2009-2010	51804	51858.6	7	0	0	1.73759	15.246	-0.321673	-0.468202	4.14286	1.694	0.7	0.6	2.9	9	12.26	0.2	98	6.5	17.87	80	2	2	2	2	3	3	0	0	0	0	[0,4]
2009-2010	51815	52128.9	8	0	0	2.64718	33.72	0.387838	-0.231346	3.53763	2.81	0.93	3.2	3.29	12	9.48	0.6	115	8.7	23.71	44	1	3	2	1	1	3	0	0	0	10	[10,14]
2009-2010	51831	85755.2	7	0	0	1.00168	7.268	-0.407431	-0.817358	4.19718	0.79	0.71	1.5	2.98	9.2	5.63	0.18	192	11.1	24.88	41	1	4	3	2	1	3	0	0	0	8	[5,9]
2009-2010	51846	209200	8	0	0	2.64492	36.562	0.115951	-0.14314	4.62821	3.62	0.78	0.6	3.61	10.1	14.51	2	125	7	39.82	43	2	2	2	2	1	3	0	1	0	5	[5,9]
2009-2010	51848	38447.4	6	0	0	1.98692	19.9353	-0.341605	-0.264936	5.16667	2.589	0.6	0.6	3.1	7.7	7.53	0.8	101	5.6	27.61	52	2	1	1	2	1	3	0	0	0	6	[5,9]
2009-2010	51856	15178.2	8	0	0	2.52061	33.108	-0.0388821	-0.148224	3.58333	3.56	0.72	1404.1	2.58	9.3	3.75	783.5	80	7.6	28.37	61	1	3	3	1	3	3	0	1	0	0	[0,4]
2009-2010	51857	476883	7	0	0	1.02247	6.84	-0.0026753	-0.896272	3.78409	0.6	0.88	0.6	3.33	11.4	12.12	0.7	117	7.5	24.03	44	1	5	2	4	3	3	0	0	0	2	[0,4]
2009-2010	51867	149749	7	0	0	1.2733	9.2082	-0.189572	-0.772057	4.125	0.894	0.8	0.6	3.3	10.3	10.17	0.8	121	6.4	21.02	35	1	2	2	4	1	3	0	0	0	2	[0,4]
2009-2010	51868	269419	6	0	0	1.28221	9.2906	-0.18857	-0.768567	4.5	0.902	0.8	0.6	3.6	10.3	14.27	0.9	112	6.7	27.93	29	2	5	3	3	1	3	0	1	0	5	[5,9]
2009-2010	51878	104630	7	0	0	1.80053	15.876	-0.195208	-0.491186	3.92105	1.62	0.76	0.6	2.98	9.8	1.89	0.18	77	6	29.47	75	2	2	2	2	1	3	0	1	0	0	[0,4]
2009-2010	51880	46096.2	3	1	0	1.47573	10.6604	0.0737555	-0.761155	4.33333	0.919	0.9	0.6	3.9	11.6	2.2	0.6	106	8.5	23.89	47	2	1	2	5	1	3	0	0	0	9	[5,9]
2009-2010	51898	59178.2	7	0	0	1.89842	16.65	0.0528199	-0.530811	3.63953	1.5	0.86	0.6	3.13	11.1	38.81	78.8	144	11.9	48.91	31	1	2	1	4	1	3	0	0	0	3	[0,4]
2009-2010	51903	83527.6	8	0	0	2.3263	27.468	-0.145873	-0.199931	5.28571	3.052	0.7	0.6	3.7	9	1.64	4.3	125	6.4	34.78	21	2	1	2	3	1	3	0	0	0	1	[0,4]
2009-2010	51909	67626.1	9	1	1	0.752357	5.4693	-0.234053	-0.921955	3.375	0.531	0.8	0.6	2.7	10.3	38.35	0.6	80	10.9	36.74	55	2	4	2	4	1	1	1	1	1	0	[0,4]
2009-2010	51929	100674	6	1	0	1.06171	6.579	0.208813	-0.92928	2.68	0.51	1	0.6	2.68	12.9	4.35	0.18	96	10.5	22.73	80	1	2	2	4	1	2	0	1	1	5	[5,9]
2009-2010	51957	55400.1	7	0	0	2.04948	20.826	-0.239895	-0.314599	4.14286	2.314	0.7	0.6	2.9	9	3.61	7.4	96	6.3	31.25	40	1	2	2	4	1	3	1	1	0	2	[0,4]
2009-2010	51967	19271.4	8	0	0	1.98147	18.404	2.87e-05	-0.460384	3.71084	1.72	0.83	0.6	3.08	10.7	5.53	8.3	112	8.2	30.07	61	2	1	2	5	1	3	1	1	0	0	[0,4]
2009-2010	51976	108408	8	0	0	2.36515	27.54	0.025216	-0.247427	3.65823	2.7	0.79	0.6	2.89	10.2	6.2	12.1	101	7.5	27.78	79	2	2	2	4	2	3	1	1	0	0	[0,4]
2009-2010	51991	153609	6	0	0	1.35232	8.7978	0.229568	-0.86328	3.1	0.682	1	0.6	3.1	12.9	14.76	0.2	103	9.2	28.82	35	2	2	2	3	1	3	1	0	0	0	[0,4]
2009-2010	51995	32339.7	8	0	0	2.60839	22.575	0.421534	-0.607226	2.25	1.29	1.36	0.6	3.06	17.5	19.43	2	113	11.2	14.59	72	2	5	1	5	3	2	1	0	0	0	[0,4]
2009-2010	51997	110853	8	0	0	2.14528	21.312	0.108218	-0.404553	3.04651	1.92	0.86	0.6	2.62	11.1	30.88	0.4	113	7.7	26.18	74	1	2	3	1	1	3	0	0	0	0	[0,4]
2009-2010	51999	77887	8	0	0	1.09621	8.028	-0.4254	-0.77293	4.42857	0.892	0.7	0.6	3.1	9	4.87	0.3	98	6.1	25.12	40	2	4	2	1	1	3	0	1	0	1	[0,4]
2009-2010	52007	72958.5	8	1	0	1.69586	13.09	0.148596	-0.683626	3.48913	1.1	0.92	0.6	3.21	11.9	17.21	1	134	7.1	23.63	49	1	2	1	5	3	3	0	0	0	3	[0,4]
2009-2010	52017	233340	7	0	0	1.75644	14.25	0.0788819	-0.622774	4.28409	1.25	0.88	0.6	3.77	11.4	9.93	0.6	112	7	35.24	31	2	2	1	3	1	3	0	1	0	1	[0,4]
2009-2010	52019	143538	7	0	0	1.24239	7.8819	0.220939	-0.891981	3.2	0.611	1	0.6	3.2	12.9	31.24	0.2	99	7.9	24.24	32	1	2	2	4	1	3	0	0	0	2	[0,4]
2009-2010	52020	49765.4	8	0	0	2.03002	19.398	-0.00616043	-0.428752	3.64634	1.83	0.82	0.6	2.99	10.6	8.5	1.5	137	9.7	34.29	32	1	1	2	5	1	1	0	1	0	10	[10,14]
2009-2010	52023	219426	7	0	0	1.90365	18	-0.281231	-0.384253	4.42857	2	0.7	0.6	3.1	9	5.36	0.2	103	7.2	31.28	65	2	2	2	3	1	2	1	1	0	0	[0,4]
2009-2010	52027	58431.4	4	0	0	1.29363	8.8856	0.0547005	-0.827717	3.55556	0.766	0.9	1.3	3.2	11.6	9.03	1.1	124	11.6	22.81	55	2	1	2	5	2	3	0	0	0	12	[10,14]
2009-2010	52033	45768.7	6	0	0	2.49358	31.1987	0.0868769	-0.202702	4.125	3.029	0.8	0.9	3.3	10.3	0.49	46.2	126	9.7	26.43	45	1	3	2	1	2	3	0	0	0	7	[5,9]
2009-2010	52044	216908	8	1	1	1.45736	11.52	-0.375898	-0.611085	4	1.28	0.7	0.6	2.8	9	14.61	0.18	111	7	20.79	26	1	2	2	4	1	3	0	0	0	2	[0,4]
2009-2010	52062	57844.3	7	0	0	2.34598	26.606	0.083172	-0.278244	4.07317	2.51	0.82	0.6	3.34	10.6	7.3	1.9	124	7.5	30.98	38	2	2	2	2	3	3	0	0	0	3	[0,4]
2009-2010	52063	254972	7	0	0	2.43337	29.3756	0.0648616	-0.225519	4.125	2.852	0.8	0.6	3.3	10.3	10.52	0.3	123	6.7	24.67	47	2	2	3	4	1	3	0	0	0	3	[0,4]
2009-2010	52068	105922	9	0	0	1.90288	17.013	-0.0171098	-0.500817	3.6506	1.59	0.83	0.6	3.03	10.7	6.77	0.4	111	7.2	28.15	72	2	2	2	1	2	3	0	0	0	1	[0,4]
2009-2010	52081	146395	10	0	0	2.06822	19.2792	0.169875	-0.478007	3.66667	1.662	0.9	0.6	3.3	11.6	6.18	2.7	106	8	31.77	65	2	2	2	4	2	3	1	1	0	1	[0,4]
2009-2010	52085	189916	8	0	0	2.51747	20.933	0.411108	-0.638622	1.74627	1.21	1.34	4.1	2.34	17.3	13.06	306.8	81	11.6	23.07	61	1	2	2	2	1	2	0	0	0	0	[0,4]
2009-2010	52090	342859	8	0	0	1.74346	14.79	-0.138582	-0.548192	3.49367	1.45	0.79	0.6	2.76	10.2	12.51	0.3	121	7.8	39.66	52	1	2	2	4	1	2	0	1	0	3	[0,4]
2009-2010	52103	16381.8	8	0	0	1.35931	9.4888	0.061139	-0.805207	3.55556	0.818	0.9	0.6	3.2	11.6	21.74	3.8	108	7.6	32.26	62	2	1	3	5	2	3	1	1	0	3	[0,4]
2009-2010	52148	300336	8	1	0	0.562441	4.7971	-0.595986	-0.887247	5	0.623	0.6	1.3	3	7.7	4.55	2.6	89	6	36.77	42	2	2	3	2	1	3	0	0	0	5	[5,9]
2009-2010	52159	57930.2	6	1	0	1.74226	11.005	0.342958	-0.851576	2.50833	0.71	1.2	0.6	3.01	15.5	3.24	0.4	110	9.4	19.2	45	1	2	3	4	1	3	0	0	0	8	[5,9]
2009-2010	52161	77384.8	7	1	0	1.89573	16.146	0.150705	-0.573385	3.36264	1.38	0.91	0.6	3.06	11.7	11.51	0.3	120	9.5	26.17	80	1	2	3	2	1	1	1	1	0	0	[0,4]
2009-2010	52167	249868	6	0	0	2.31209	24.6036	0.23051	-0.355599	3.44444	2.121	0.9	0.6	3.1	11.6	27.97	0.6	115	9.4	31.78	47	2	2	2	4	1	3	0	0	0	6	[5,9]
2009-2010	52168	104630	10	0	0	1.90253	17.523	-0.156176	-0.445719	4.22078	1.77	0.77	0.6	3.25	9.9	7.21	0.18	139	8.4	23.52	73	2	2	2	1	2	3	1	1	0	0	[0,4]
2009-2010	52179	230809	7	0	0	1.81047	16.275	-0.267363	-0.451527	4.47222	1.75	0.72	0.6	3.22	9.3	3.38	0.4	122	8	35.45	40	2	2	2	3	1	3	0	0	0	0	[0,4]
2009-2010	52193	293611	8	0	0	2.68384	36.519	0.282887	-0.1736	3.86047	3.29	0.86	0.6	3.32	11.1	20.54	1.2	114	7.3	29.86	55	2	2	2	2	1	3	0	1	0	1	[0,4]
2009-2010	52197	228669	6	0	0	1.58209	11.97	0.0532153	-0.70469	3.875	1.05	0.88	0.6	3.41	11.4	14.06	0.4	116	8.3	40.66	39	2	2	2	3	2	3	1	1	0	0	[0,4]
2009-2010	52204	77796	7	0	0	1.59804	12.7411	-0.145886	-0.627893	4.25	1.237	0.8	0.6	3.4	10.3	6.94	0.18	115	6.7	23.54	20	2	2	1	2	1	1	0	0	0	2	[0,4]
2009-2010	52207	143608	8	0	0	2.46604	28.6984	0.27673	-0.284555	3.66667	2.474	0.9	0.6	3.3	11.6	14.03	0.18	110	8	28.83	67	2	2	2	3	2	3	0	0	0	0	[0,4]
2009-2010	52217	215711	6	0	0	1.94288	18.054	-0.0964637	-0.445719	3.60759	1.77	0.79	0.6	2.85	10.2	15.05	15	104	7.6	35.5	48	1	5	2	3	1	3	1	1	0	9	[5,9]
2009-2010	52229	241283	6	0	0	2.24062	24.2256	0.000651091	-0.307157	3.75	2.352	0.8	21.4	3	10.3	0.07	446.5	76	6.6	27.38	54	2	2	2	4	2	3	0	0	0	3	[0,4]
2009-2010	52235	98361.6	8	0	0	2.63117	37.076	-0.00428424	-0.112784	4.85915	4.03	0.71	0.6	3.45	9.2	17.63	0.4	134	9.7	45.27	21	1	4	1	1	3	3	0	0	0	1	[0,4]
2009-2010	52272	59698.8	6	1	0	1.14809	8.6163	-0.534069	-0.675714	5.5	1.119	0.6	0.6	3.3	7.7	7.66	1	119	6.7	27.83	46	2	2	3	2	3	3	0	0	0	6	[5,9]
2009-2010	52284	104498	7	0	0	2.65403	26.243	0.464083	-0.488016	2.584	1.63	1.25	0.6	3.23	16.1	10.15	0.4	108	8.6	27.48	80	1	2	3	4	2	3	1	1	0	4	[0,4]
2009-2010	52304	25106.7	7	0	0	2.00846	19.989	-0.252095	-0.333668	4.14286	2.221	0.7	0.6	2.9	9	4.61	4.7	92	7.2	29.55	80	2	4	3	4	2	3	0	1	0	0	[0,4]
2009-2010	52310	177692	8	1	0	2.01465	19.602	-0.128413	-0.389224	3.77922	1.98	0.77	0.6	2.91	9.9	20.12	30.9	73	7.5	25.06	69	1	2	3	3	1	3	0	1	0	4	[0,4]
2009-2010	52326	327435	6	1	0	1.66279	12.6	0.158393	-0.70469	3.54839	1.05	0.93	0.6	3.3	12	8.92	0.5	115	9.4	32.73	28	2	2	2	3	1	3	0	1	0	1	[0,4]
2009-2010	52331	89400.5	6	0	0	2.00848	19.278	-0.0805997	-0.412456	4.48101	1.89	0.79	0.6	3.54	10.2	6.19	4.9	128	8.4	27.48	21	1	1	2	5	1	1	0	0	0	6	[5,9]
2009-2010	52332	224855	5	1	0	2.12158	22.383	-0.217353	-0.282257	4.42857	2.487	0.7	0.6	3.1	9	15.98	0.2	124	8.1	36.44	40	1	2	3	3	1	3	1	0	0	2	[0,4]
2009-2010	52334	282404	8	1	0	1.95237	18.1589	-0.0769846	-0.447743	3.625	1.763	0.8	0.6	2.9	10.3	9.42	0.9	84	9.5	27.48	56	1	5	2	1	2	2	1	1	0	6	[5,9]
2009-2010	52351	103375	5	1	0	2.47369	28.9188	0.279194	-0.281204	2.66667	2.493	0.9	0.6	2.4	11.6	2.6	0.2	82	10.6	37.1	80	1	2	3	5	1	2	0	1	0	1	[0,4]
2009-2010	52364	47207	7	0	0	3.01205	49.5436	0.484855	-0.0978255	4.11111	4.271	0.9	0.6	3.7	11.6	5.38	2.9	113	8.6	22.37	33	1	1	1	5	1	1	0	0	0	0	[0,4]
2009-2010	52366	297878	5	0	0	2.17462	20.584	0.296193	-0.478626	2.82292	1.66	0.96	0.6	2.71	12.4	23.32	1.5	81	8.1	34.44	49	2	2	3	3	2	2	1	1	0	6	[5,9]
2009-2010	52370	198858	6	0	0	1.45581	11.0519	-0.166942	-0.694958	4.375	1.073	0.8	0.6	3.5	10.3	10.56	0.3	113	6.3	24.65	33	2	2	2	2	3	3	0	0	0	0	[0,4]
2009-2010	52384	34328.9	6	0	0	1.75026	15.048	-0.189119	-0.524002	3.48052	1.52	0.77	0.6	2.68	9.9	2.89	0.8	89	10.3	30.01	59	2	1	2	5	1	3	1	0	0	0	[0,4]
2009-2010	52391	47488.9	6	1	0	1.79117	14.399	0.16272	-0.638622	3.03261	1.21	0.92	0.6	2.79	11.9	16.55	0.18	109	8.2	34.4	75	1	4	3	2	1	2	0	1	0	10	[10,14]
2009-2010	52392	39699.3	7	0	0	1.46046	11.1034	-0.166304	-0.692852	4.375	1.078	0.8	0.6	3.5	10.3	6.61	0.9	124	8	26.33	47	1	3	2	5	1	2	0	1	0	5	[5,9]
2009-2010	52407	86166.5	6	1	0	1.81361	16.756	-0.402895	-0.305615	5.69091	2.36	0.55	0.6	3.13	7.1	24.53	0.5	104	5.5	41.99	35	2	4	2	3	1	3	0	0	0	2	[0,4]
2009-2010	52421	179187	8	0	0	2.45888	29.786	0.121542	-0.231346	3.9878	2.81	0.82	0.6	3.27	10.6	5.56	1.5	114	8.2	33.44	30	2	2	2	1	1	3	0	0	0	2	[0,4]
2009-2010	52424	47277.9	6	0	0	1.58009	12.5145	-0.148726	-0.636625	4.25	1.215	0.8	0.6	3.4	10.3	22.31	0.3	125	8.1	29.61	42	1	1	2	3	3	2	0	0	0	3	[0,4]
2009-2010	52427	73948.4	4	0	0	0.745298	5.7596	-0.580716	-0.83544	6	0.748	0.6	0.6	3.6	7.7	33.31	0.5	124	8.4	24.55	33	1	4	1	2	2	3	0	1	0	4	[0,4]
2009-2010	52433	253245	9	0	0	2.4766	31.923	-0.0872735	-0.14935	4.42857	3.547	0.7	0.6	3.1	9	12.4	10.4	87	4.2	22.95	45	2	2	2	2	2	3	0	0	0	1	[0,4]
2009-2010	52436	60658.6	7	1	0	1.77978	15.903	-0.312033	-0.446585	4.28571	1.767	0.7	0.6	3	9	2.98	1.3	133	8.7	28.26	49	1	1	2	5	2	3	0	0	0	3	[0,4]
2009-2010	52446	191446	7	0	0	2.05574	20.1365	-0.0516015	-0.395535	3.375	1.955	0.8	5.2	2.7	10.3	0.75	1.8	127	10.9	35.06	65	1	2	2	3	2	2	1	1	0	0	[0,4]
2009-2010	52462	322957	6	0	0	1.75981	15.812	-0.416089	-0.305615	6.11538	2.36	0.52	0.6	3.18	6.7	19.16	0.5	128	7.3	26.28	58	2	2	2	3	1	3	0	1	0	5	[5,9]
2009-2010	52467	78591.8	6	0	0	1.16655	8.613	-0.41723	-0.744635	4.57143	0.957	0.7	0.6	3.2	9	3.58	0.4	128	8.1	29.34	38	2	1	2	4	1	3	0	0	0	0	[0,4]
2009-2010	52490	22084.6	8	0	0	1.28644	9.222	-0.130606	-0.782534	3.78049	0.87	0.82	0.6	3.1	10.6	4.2	0.9	70	5.9	38.88	68	2	4	2	3	3	3	1	1	0	0	[0,4]
2009-2010	52501	135527	8	0	0	1.32757	10.3103	-0.505666	-0.588602	4.5	1.339	0.6	0.6	2.7	7.7	11.73	0.3	94	6.9	24.79	38	2	2	2	2	3	3	0	0	0	3	[0,4]
2009-2010	52511	215401	8	0	0	2.16506	21.2396	0.192195	-0.428475	3.44444	1.831	0.9	0.6	3.1	11.6	10.7	0.6	92	6.7	27.63	27	2	2	2	4	2	3	0	0	0	0	[0,4]
2009-2010	52513	30715.2	12	0	0	2.71338	34.314	0.485883	-0.253583	2.83	2.66	1	0.6	2.83	12.9	5.28	11.7	110	9.1	33.81	73	1	1	2	5	1	1	1	0	0	2	[0,4]
2009-2010	52545	340662	8	0	0	2.66628	37.08	0.154297	-0.144814	4.4625	3.6	0.8	0.6	3.57	10.3	14.76	0.18	119	7.4	33.23	58	2	2	2	2	2	3	0	1	0	4	[0,4]
2009-2010	52556	151434	6	0	0	1.82683	16.0165	-0.104406	-0.512285	4	1.555	0.8	0.6	3.2	10.3	9.62	1.1	110	7.4	19.41	39	1	2	1	3	2	3	0	0	0	6	[5,9]
2009-2010	52573	64941.7	7	0	0	2.58013	32.1668	0.315089	-0.23662	4.22222	2.773	0.9	0.6	3.8	11.6	7.91	0.2	153	9.1	19.66	29	2	1	2	1	1	3	0	0	0	3	[0,4]
2009-2010	52584	161821	7	0	0	1.53386	11.2984	0.0806839	-0.737274	3.55556	0.974	0.9	0.6	3.2	11.6	8.58	0.3	119	7.9	26.14	39	2	2	2	4	1	3	0	0	0	0	[0,4]
2009-2010	52586	174556	7	0	0	1.67887	13.0616	0.100024	-0.672812	3.22222	1.126	0.9	3.5	2.9	11.6	0.58	391.7	98	8.4	28.18	64	1	2	2	4	1	3	0	0	0	0	[0,4]
2009-2010	52589	28338.5	8	1	0	1.94814	18.819	-0.269215	-0.362481	4	2.091	0.7	0.6	2.8	9	9.77	0.8	102	8.3	39.9	52	1	1	3	1	3	3	0	1	0	10	[10,14]
2009-2010	52591	24125.3	6	0	0	1.26981	8.88	-0.0368393	-0.813025	3.2907	0.8	0.86	0.6	2.83	11.1	32.37	0.6	105	7.4	27.09	63	2	4	1	4	1	1	0	0	0	0	[0,4]
2009-2010	52592	44371.1	7	0	0	1.54778	12.445	-0.290894	-0.599568	4.64865	1.31	0.74	1.2	3.44	9.5	4.05	0.3	131	6.2	33.94	54	2	1	2	1	2	3	0	1	0	0	[0,4]
2009-2010	52599	242527	7	0	0	2.17934	21.952	0.133391	-0.394264	4.77011	1.96	0.87	0.6	4.15	11.2	5.08	13.5	147	7.2	36.52	24	1	2	1	2	1	3	0	0	0	3	[0,4]
2009-2010	52607	30921.3	9	0	0	2.33447	25.1604	0.236834	-0.344881	4	2.169	0.9	0.6	3.6	11.6	8.93	0.8	158	10.6	31.62	52	2	1	2	1	1	3	1	1	0	0	[0,4]
2009-2010	52621	96275.7	6	0	0	1.32868	9.46	-0.0495355	-0.7869	4.89412	0.86	0.85	0.6	4.16	11	30.64	0.5	158	9.5	32.75	35	2	3	2	2	1	3	1	1	0	0	[0,4]
2009-2010	52624	56855.9	7	0	0	1.63577	13.77	-0.343267	-0.520629	3.71429	1.53	0.7	0.6	2.6	9	17.43	0.2	81	8	36.75	66	1	2	3	1	3	2	1	1	0	13	[10,14]
2009-2010	52631	267248	7	1	0	1.77759	16.17	-0.405456	-0.360401	5.16667	2.1	0.6	0.6	3.1	7.7	18.33	0.4	137	8	25.97	44	1	2	2	5	3	2	0	0	0	8	[5,9]
2009-2010	52638	112613	5	0	0	1.99498	18.256	0.0897967	-0.488016	3.37931	1.63	0.87	0.6	2.94	11.2	4.22	0.18	77	7.8	31.31	77	2	2	2	4	2	2	0	1	0	1	[0,4]
2009-2010	52640	61140	6	0	0	0.541571	4.508	-0.34185	-0.945609	4.27632	0.46	0.76	0.6	3.25	9.8	25.66	0.3	105	7.3	20.88	41	2	3	2	2	3	3	0	1	0	0	[0,4]
2009-2010	52648	195527	8	0	0	2.10659	22.05	-0.222155	-0.28885	5.14286	2.45	0.7	4.2	3.6	9	2.58	351.9	132	6.5	29.86	39	2	2	2	3	1	3	1	0	0	0	[0,4]
2009-2010	52674	82916.3	7	0	0	2.82395	38.3259	0.525085	-0.209881	2.7	2.971	1	32.4	2.7	12.9	12.31	354.2	70	9.4	24.94	80	1	2	3	2	1	3	0	1	0	4	[0,4]
2009-2010	52675	147534	7	0	0	1.67544	11.088	0.331772	-0.825995	3.1875	0.77	1.12	0.6	3.57	14.4	14.35	0.6	129	9.9	23.27	34	1	2	2	3	1	3	0	0	0	0	[0,4]
2009-2010	52695	215385	5	1	0	2.12948	20.4972	0.183736	-0.446585	3.77778	1.767	0.9	7.4	3.4	11.6	13.46	0.5	94	7.6	28.04	56	2	2	2	4	2	3	0	0	0	3	[0,4]
2009-2010	52702	78712.2	5	1	0	0.744795	5.4281	-0.234531	-0.92337	4.375	0.527	0.8	0.6	3.5	10.3	5.36	1.5	124	9.6	35.74	46	1	4	1	3	1	3	0	0	0	4	[0,4]
2009-2010	52721	29592.5	3	0	0	1.89821	16.72	0.0352854	-0.524002	3.76471	1.52	0.85	0.6	3.2	11	18.57	2.6	97	7.5	33.29	60	2	4	1	2	3	3	1	1	0	0	[0,4]
2009-2010	52727	87216.7	6	0	0	2.67877	38.781	0.0261026	-0.103878	4.27778	4.17	0.72	16.5	3.08	9.3	0.17	380	125	8.5	30	35	1	4	3	3	1	3	0	0	0	12	[10,14]
2009-2010	52731	243863	7	0	0	2.41257	29.943	-0.112759	-0.169861	4.57143	3.327	0.7	0.6	3.2	9	7.28	1.6	152	7.7	22.31	47	1	2	2	2	1	3	0	0	0	1	[0,4]
2009-2010	52733	82465.4	7	0	0	1.43431	11.476	-0.489752	-0.527396	6.08475	1.51	0.59	0.6	3.59	7.6	12.71	0.3	149	6.5	45.17	42	2	2	2	2	1	2	0	1	0	1	[0,4]
2009-2010	52737	169186	8	0	0	1.48763	10.788	0.075138	-0.756365	3.33333	0.93	0.9	0.6	3	11.6	14.65	0.5	116	8.8	19.51	34	1	2	2	2	2	3	0	0	0	2	[0,4]
2009-2010	52739	104279	8	0	0	2.26551	25.848	-0.168205	-0.222801	4.14286	2.872	0.7	0.6	2.9	9	5.68	0.3	103	7.7	31.35	71	1	2	2	4	1	1	1	0	0	2	[0,4]
2009-2010	52745	18536.6	6	0	0	2.10402	22.425	-0.303304	-0.207498	5.24138	2.99	0.58	0.6	3.04	7.5	10.13	0.18	111	7.4	34.48	62	1	1	2	5	2	3	0	1	0	7	[5,9]
2009-2010	52775	40695	8	0	0	1.35297	10.582	-0.51162	-0.555288	5.36842	1.43	0.57	0.6	3.06	7.4	11.45	0.6	130	7	28.93	51	1	3	2	2	3	3	0	1	0	4	[0,4]
2009-2010	52778	47502.9	6	0	0	0.936139	6.789	-0.398586	-0.843115	4.34722	0.73	0.72	0.6	3.13	9.3	13.44	1.5	122	7	32.86	34	1	1	2	5	2	3	1	1	0	5	[5,9]
2009-2010	52786	24324.5	5	0	0	1.50574	10.9852	0.0772778	-0.748974	3.88889	0.947	0.9	1	3.5	11.6	7.87	0.3	154	13.1	29.3	71	2	4	2	3	2	3	0	1	0	0	[0,4]
2009-2010	52803	248870	8	0	0	1.69724	14.0698	-0.129146	-0.578543	4	1.366	0.8	0.6	3.2	10.3	7.29	0.5	103	8.3	20.51	20	1	2	1	3	1	3	0	0	0	1	[0,4]
2009-2010	52858	125630	9	0	0	1.19755	8.568	-0.216721	-0.795625	3.55696	0.84	0.79	0.6	2.81	10.2	14.48	269	98	6.5	31.16	70	1	2	3	1	2	3	0	1	0	2	[0,4]
2009-2010	52894	89886.9	6	0	0	1.571	12.4012	-0.150144	-0.641024	3.75	1.204	0.8	0.6	3	10.3	27.05	0.6	97	7.6	52.03	43	1	4	2	2	1	3	0	0	0	2	[0,4]
2009-2010	52907	33574.3	4	0	0	1.71491	14.904	-0.326685	-0.479868	4.14286	1.656	0.7	0.6	2.9	9	10.53	1.8	120	9.1	52.58	40	1	1	2	3	1	3	1	1	0	11	[10,14]
2009-2010	52909	82391.4	8	0	0	1.84087	16.2431	-0.101513	-0.505047	4.125	1.577	0.8	4.2	3.3	10.3	12.71	2.3	111	7.9	38.73	71	2	2	2	3	2	3	0	1	1	4	[0,4]
2009-2010	52941	91801	11	0	0	2.57327	25.972	0.46847	-0.460384	3.41026	1.72	1.17	1.2	3.99	15.1	11.19	0.6	128	8.3	19.8	20	2	2	1	1	3	3	0	0	0	1	[0,4]
2009-2010	52942	31400.9	8	0	0	2.88804	44.99	0.35103	-0.108889	3.16471	4.09	0.85	51.2	2.69	11	9.06	81.7	89	6.4	31.83	68	2	4	2	2	2	3	1	1	0	1	[0,4]
2009-2010	52949	47135.2	6	0	0	1.83419	17.015	-0.361754	-0.372121	4.60938	2.05	0.64	0.6	2.95	8.3	20.78	0.6	111	7	37.22	41	2	1	2	2	2	3	0	0	0	1	[0,4]
2009-2010	52975	45761.3	6	0	0	1.75553	14.9144	-0.118439	-0.548898	4.375	1.448	0.8	0.6	3.5	10.3	15.89	0.3	80	5.8	21.96	37	2	5	2	4	3	3	0	0	0	0	[0,4]
2009-2010	52979	221162	6	0	0	1.85734	15.6136	0.128442	-0.58598	3.88889	1.346	0.9	0.6	3.5	11.6	9.9	1	96	7.3	25.41	42	2	2	2	4	1	3	0	0	0	2	[0,4]
2009-2010	52995	79310.3	5	0	0	1.25135	8.904	-0.134348	-0.795625	4.08537	0.84	0.82	2.6	3.35	10.6	9.02	1.1	138	7.6	22.59	20	2	2	1	2	1	3	0	0	0	5	[5,9]
2009-2010	52996	291615	7	1	1	1.38134	10.2588	-0.176726	-0.727782	4.5	0.996	0.8	0.6	3.6	10.3	9.41	0.9	133	9.5	30.89	26	2	2	1	4	2	3	0	0	0	2	[0,4]
2009-2010	53003	52333	7	1	0	1.90489	14.49	0.343028	-0.70469	2.66355	1.05	1.07	0.6	2.85	13.8	0.07	0.8	94	7.7	25.15	49	1	1	2	5	1	3	0	0	0	4	[0,4]
2009-2010	53011	64022.7	8	0	0	2.70741	31.524	0.513625	-0.33388	2.90909	2.22	1.1	1040.8	3.2	14.2	0.07	19.5	106	11.5	22.35	80	2	2	2	3	1	1	0	0	0	0	[0,4]
2009-2010	53027	345688	8	0	0	1.00416	7.4613	-0.553144	-0.739437	5	0.969	0.6	0.6	3	7.7	15.1	0.6	99	6.8	30.78	55	1	2	2	3	1	2	0	1	0	5	[5,9]
2009-2010	53040	64566.1	7	0	0	2.43366	29.044	0.11268	-0.241439	3.97561	2.74	0.82	0.6	3.26	10.6	12.69	0.3	109	7.3	39.96	46	2	2	2	3	1	3	0	1	0	6	[5,9]
2009-2010	53043	106660	9	0	0	2.3067	27.413	-0.219057	-0.15621	4.11475	3.47	0.61	0.6	2.51	7.9	2.55	0.4	79	6.4	42.69	78	2	2	2	2	2	3	1	1	0	0	[0,4]
2009-2010	53044	327990	7	0	0	2.05452	19.376	0.102988	-0.457412	3.32184	1.73	0.87	0.6	2.89	11.2	18.32	0.3	97	6.3	21.95	53	1	2	2	4	1	3	0	0	0	0	[0,4]
2009-2010	53055	86192.2	8	1	1	1.18557	8.466	-0.217966	-0.799983	4.50633	0.83	0.79	0.6	3.56	10.2	20.24	0.6	127	10.6	39.87	41	2	4	2	3	3	3	1	1	0	0	[0,4]
2009-2010	53063	80653.7	6	0	0	1.22612	8.3056	0.0485484	-0.849046	3.77778	0.716	0.9	0.6	3.4	11.6	8.35	0.2	125	8.8	25.89	20	1	5	1	3	1	1	0	0	0	5	[5,9]
2009-2010	53098	108910	7	0	0	1.43017	10.812	-0.189003	-0.70045	3.49367	1.06	0.79	0.6	2.76	10.2	2.41	0.7	83	7.1	37.59	73	1	2	3	4	1	3	0	0	0	3	[0,4]
2009-2010	53110	62528.7	6	1	0	1.91927	16.6112	0.13966	-0.554574	3.11111	1.432	0.9	0.6	2.8	11.6	8.21	0.5	96	8	23.34	55	1	5	3	3	1	3	0	1	0	11	[10,14]
2009-2010	53117	151491	7	0	0	2.42006	30.168	-0.109816	-0.167384	3.71429	3.352	0.7	0.6	2.6	9	14.1	0.4	91	6.2	16.62	36	1	2	2	4	1	2	0	0	0	0	[0,4]
2009-2010	53118	75688.2	3	0	0	1.30955	9.5481	-0.185431	-0.757671	4.625	0.927	0.8	0.6	3.7	10.3	7.87	0.6	107	6.5	20.74	22	2	4	1	1	3	3	0	0	0	12	[10,14]
2009-2010	53135	263902	7	0	0	1.2078	8.1548	0.0469553	-0.854518	2.88889	0.703	0.9	2.4	2.6	11.6	55.81	54.2	86	9.2	22.66	26	1	2	1	4	1	3	0	0	0	8	[5,9]
2009-2010	53143	325137	8	0	0	2.54149	28.73	0.437206	-0.336006	3.87129	2.21	1.01	0.6	3.91	13	30.45	0.4	144	8.9	26.04	53	2	2	2	2	2	3	0	0	0	1	[0,4]
2009-2010	53155	161899	7	1	0	1.60793	13.392	-0.348777	-0.534935	4	1.488	0.7	0.6	2.8	9	2.58	0.5	114	7.8	22.07	23	1	2	3	3	3	3	0	0	0	0	[0,4]
2009-2010	53182	173122	6	0	0	2.0591	20.493	-0.116525	-0.367385	4.42857	2.07	0.77	3.5	3.41	9.9	0.82	0.5	128	10.6	26.31	62	2	5	2	3	2	2	0	1	0	0	[0,4]
2009-2010	53191	291594	7	1	0	1.59372	13.203	-0.351529	-0.542225	4.28571	1.467	0.7	0.6	3	9	10.28	0.4	109	6.6	28.23	59	2	2	2	4	1	3	1	1	0	1	[0,4]
2009-2010	53198	75022.9	3	1	0	2.08721	17.388	0.369988	-0.618859	3.33645	1.26	1.07	0.6	3.57	13.8	8.01	0.9	133	11.7	41.4	53	1	4	3	3	1	1	1	1	0	7	[5,9]
2009-2010	53211	74658.6	8	1	0	1.44161	11.34	-0.378488	-0.618859	5	1.26	0.7	0.6	3.5	9	7.54	0.7	116	6.6	34.34	45	2	1	2	1	1	3	1	0	0	1	[0,4]
2009-2010	53215	235979	6	0	0	2.57662	29.928	0.441839	-0.313411	2.2	2.32	1	0.6	2.2	12.9	5.43	0.18	88	7.8	25.79	55	1	5	2	3	1	1	1	0	0	2	[0,4]
2009-2010	53221	198858	8	0	0	1.17176	8.658	-0.4166	-0.742468	4.71429	0.962	0.7	0.6	3.3	9	18.63	3	99	6.8	30.4	39	2	2	2	3	1	3	0	0	0	3	[0,4]
2009-2010	53227	28075	7	0	0	2.15082	22.145	-0.02586	-0.349081	3.925	2.15	0.8	0.6	3.14	10.3	4.49	0.9	115	8	30.43	51	2	1	3	5	2	2	0	1	0	0	[0,4]
2009-2010	53251	28407.5	6	1	1	1.62621	10.6926	0.32318	-0.8333	2.18182	0.753	1.1	6.6	2.4	14.2	0.07	28.4	71	10.2	27.78	72	2	5	3	4	2	2	1	1	0	10	[10,14]
2009-2010	53253	109501	8	0	0	2.18519	23.736	-0.174665	-0.266416	3.92958	2.58	0.71	0.6	2.79	9.2	13.68	0.18	101	6.4	24.86	70	1	2	2	2	2	3	0	1	0	0	[0,4]
2009-2010	53254	55729.2	8	0	0	2.45588	28.4084	0.273484	-0.289031	4	2.449	0.9	0.6	3.6	11.6	17.33	0.3	113	9.1	39.07	29	2	1	2	1	3	3	1	1	0	6	[5,9]
2009-2010	53260	327435	7	0	0	2.49069	25.056	0.456747	-0.45446	2.70536	1.74	1.12	0.6	3.03	14.4	13.01	0.5	89	7.4	25.65	24	2	2	2	4	1	3	1	1	0	4	[0,4]
2009-2010	53265	77916.6	5	1	0	1.14278	8.448	-0.444994	-0.743334	5.67647	0.96	0.68	0.6	3.86	8.8	13.66	1.7	146	6.6	31.78	38	1	4	2	1	2	1	0	1	0	6	[5,9]
2009-2010	53286	19184.6	6	1	0	2.28122	22.4	0.356243	-0.451527	2.0202	1.75	0.99	1.3	2	12.8	6.95	152.3	122	7.7	21.5	67	1	3	3	4	1	3	0	0	0	0	[0,4]
2009-2010	53288	58741.9	7	0	0	2.00501	17.466	0.251003	-0.558866	2.72632	1.42	0.95	0.6	2.59	12.3	246.08	63.3	97	7.1	30.19	79	1	2	3	2	1	2	1	1	0	1	[0,4]
2009-2010	53304	75150.7	7	0	0	1.20022	8.5593	-0.197437	-0.799548	4	0.831	0.8	0.6	3.2	10.3	10.01	0.7	103	8.1	24.12	23	1	2	1	3	3	3	0	0	0	4	[0,4]
2009-2010	53319	141650	8	0	0	1.34126	10.152	-0.337887	-0.692011	3.58904	1.08	0.73	0.6	2.62	9.4	23.06	1.3	101	7.3	24.45	30	1	2	2	3	1	1	0	0	0	0	[0,4]
2009-2010	53322	229337	7	0	0	1.51116	12.032	-0.312159	-0.611085	4.39726	1.28	0.73	0.6	3.21	9.4	10.9	0.5	103	5.8	24.91	32	2	2	2	3	3	3	0	0	0	2	[0,4]
2009-2010	53346	261066	7	0	0	2.26353	24.3	0.0906485	-0.327589	3.39286	2.25	0.84	0.6	2.85	10.8	8.42	1.1	89	6.5	19.78	46	1	2	2	2	3	3	0	0	0	1	[0,4]
2009-2010	53352	77548.3	9	0	0	2.11457	21.513	-0.0690874	-0.353562	4.47436	2.13	0.78	0.6	3.49	10.1	3.39	12.3	109	7.3	26.41	56	2	2	3	3	2	3	0	1	0	1	[0,4]
2009-2010	53353	114578	7	0	0	1.50127	12.24	-0.458174	-0.520629	4.83871	1.53	0.62	0.6	3	8	9.08	0.9	105	6.7	35.29	74	2	2	3	2	2	3	1	0	0	0	[0,4]
2009-2010	53354	73434.1	8	0	0	1.94553	17.135	0.128928	-0.534246	3.35955	1.49	0.89	0.6	2.99	11.5	6.38	1.1	105	9.1	23.85	25	2	1	2	2	1	3	0	0	0	4	[0,4]
2009-2010	53369	188649	7	0	0	0.935463	6.27	-0.00869117	-0.915116	3.97727	0.55	0.88	0.6	3.5	11.4	14.17	0.18	136	8.4	24.41	39	1	2	2	1	2	3	0	0	0	1	[0,4]
2009-2010	53389	82465.4	4	1	0	1.72598	14.996	-0.299441	-0.488016	4.64789	1.63	0.71	0.6	3.3	9.2	6.59	2.5	135	7.2	29.03	47	2	2	2	2	2	2	0	1	0	2	[0,4]
2009-2010	53402	171142	5	1	0	1.68425	14.454	-0.333273	-0.495658	4.71429	1.606	0.7	0.6	3.3	9	29.09	0.2	109	8.3	23.82	28	1	2	3	3	3	3	0	0	0	5	[5,9]
2009-2010	53407	85275.8	9	0	0	1.56014	12.2673	-0.151819	-0.64625	3.5	1.191	0.8	0.6	2.8	10.3	4.47	1.2	101	6.2	26.17	21	2	1	1	2	1	1	0	0	0	3	[0,4]
2009-2010	53418	176690	6	0	0	2.01465	19.602	-0.128413	-0.389224	4.11688	1.98	0.77	0.6	3.17	9.9	9.14	0.5	101	7.3	41.49	39	2	2	3	3	3	3	0	0	0	9	[5,9]
2009-2010	53420	41078.9	6	0	0	1.07871	8.0388	-0.54364	-0.707239	5.16667	1.044	0.6	3.4	3.1	7.7	34.38	3	101	8.6	30	62	1	4	1	3	1	1	1	0	0	3	[0,4]
2009-2010	53425	113455	8	0	0	2.1314	22.372	-0.167531	-0.301798	4.0274	2.38	0.73	0.6	2.94	9.4	4.13	0.8	107	7.3	26.05	70	1	2	2	4	2	3	0	0	0	1	[0,4]
2009-2010	53446	67280.5	8	0	0	2.05807	17.92	0.310233	-0.566085	3.75758	1.4	0.99	0.6	3.72	12.8	8.57	0.3	148	9.8	35.34	24	2	1	2	1	1	3	0	0	0	0	[0,4]
2009-2010	53447	248529	7	0	0	2.12299	21.5373	-0.033638	-0.362481	3.875	2.091	0.8	0.6	3.1	10.3	5.66	1.6	113	7.6	20.92	25	2	2	2	4	3	3	0	0	0	3	[0,4]
2009-2010	53450	50918.1	7	0	0	0.937378	6.849	-0.441685	-0.829867	4.28571	0.761	0.7	0.6	3	9	7.75	0.4	111	6.5	31.2	37	2	2	3	3	3	3	0	1	0	5	[5,9]
2009-2010	53454	86089.8	7	0	0	0.968674	6.6	-0.0814739	-0.896272	3.90588	0.6	0.85	0.6	3.32	11	8.22	0.3	105	6.8	24.14	21	1	4	2	1	1	1	0	0	0	9	[5,9]
2009-2010	53474	41140.1	4	1	1	1.94847	18.868	-0.279783	-0.355826	5.11594	2.12	0.69	0.6	3.53	8.9	7.3	0.9	121	6.7	22.23	59	1	3	2	1	3	3	0	1	0	13	[10,14]
2009-2010	53494	110534	5	1	0	2.36271	28.272	-0.100431	-0.201371	3.95833	3.04	0.72	0.6	2.85	9.3	17.59	1.9	107	6.1	19.15	77	1	2	3	3	2	3	0	0	0	1	[0,4]
2009-2010	53503	79368.8	9	0	0	1.72332	15.03	-0.324839	-0.475536	4.42857	1.67	0.7	0.6	3.1	9	4.69	0.5	100	5.7	18.55	22	2	2	1	4	3	3	0	0	0	1	[0,4]
2009-2010	53524	190771	6	1	0	1.2172	9.016	-0.383656	-0.734681	4.08451	0.98	0.71	1	2.9	9.2	4.02	28.3	165	9	28.32	39	1	2	2	1	3	1	0	0	0	2	[0,4]
2009-2010	53531	43430.7	5	1	0	2.05438	16.302	0.375311	-0.667033	2.97297	1.14	1.11	0.6	3.3	14.3	15.36	1.3	110	8.6	41.23	73	1	3	2	5	1	3	0	1	0	2	[0,4]
2009-2010	53534	219785	7	0	0	1.54235	12.051	-0.154521	-0.654755	3.5	1.17	0.8	0.6	2.8	10.3	3.06	0.7	121	6.8	30.93	56	2	2	2	3	1	3	0	0	0	3	[0,4]
2009-2010	53535	42752.7	8	0	0	2.20311	22.0632	0.201583	-0.409275	3.66667	1.902	0.9	0.6	3.3	11.6	8.76	0.3	114	8.6	26.35	40	2	1	2	1	3	3	1	0	0	1	[0,4]
2009-2010	53542	109393	6	0	0	1.65453	14.196	-0.398825	-0.469416	5.92308	1.69	0.65	0.6	3.85	8.4	6.05	1.4	142	6.1	30.69	20	2	4	1	3	1	3	0	0	0	2	[0,4]
2009-2010	53548	40260.5	7	0	0	1.85603	17.163	-0.293524	-0.407958	5	1.907	0.7	0.6	3.5	9	3.25	0.2	151	7.5	34.52	49	1	1	3	4	1	3	1	1	0	4	[0,4]
2009-2010	53550	230994	8	1	0	1.6762	13.0268	0.09964	-0.674055	3.33333	1.123	0.9	0.6	3	11.6	15.16	1	125	10.2	19.32	43	1	2	2	4	1	3	0	0	0	0	[0,4]
2009-2010	53582	70061.8	8	0	0	1.23836	9.372	-0.542423	-0.558866	5.5098	1.42	0.51	0.6	2.81	6.6	18.41	444.2	136	8.5	30.74	56	1	2	1	2	1	1	0	1	0	2	[0,4]
2009-2010	53609	130656	8	0	0	2.00602	17.85	0.200463	-0.530811	3.34783	1.5	0.92	0.6	3.08	11.9	5.88	0.18	111	7.3	27.2	79	1	2	3	4	2	3	1	1	0	0	[0,4]
2009-2010	53618	227041	8	0	0	2.09525	19.516	0.218873	-0.484866	3.66304	1.64	0.92	0.6	3.37	11.9	4.93	0.8	100	6.7	27.68	41	2	2	2	3	1	3	0	1	0	0	[0,4]
2009-2010	53625	322868	7	1	1	1.75597	14.04	0.127366	-0.642629	3.89011	1.2	0.91	0.6	3.54	11.7	13.61	1.1	136	8.3	37.46	53	2	2	1	3	1	3	0	0	0	2	[0,4]
2009-2010	53643	195527	8	0	0	1.32294	10.071	-0.396641	-0.675714	4.57143	1.119	0.7	0.6	3.2	9	6.88	0.4	102	7	26.99	38	2	2	1	4	1	3	0	0	0	0	[0,4]
2009-2010	53652	39781.5	8	1	0	1.96011	18.952	-0.242635	-0.369745	4.66197	2.06	0.71	0.6	3.31	9.2	13.75	0.18	134	9	30.81	30	1	1	1	3	1	3	1	1	0	8	[5,9]
2009-2010	53657	85565.6	8	0	0	1.44188	11.438	-0.423095	-0.591987	5.01493	1.33	0.67	0.6	3.36	8.6	7.48	0.4	144	6	23.81	40	2	5	3	3	1	3	0	0	0	2	[0,4]
2009-2010	53675	44672.5	6	0	0	1.3794	10.656	-0.388297	-0.649077	4.14286	1.184	0.7	0.6	2.9	9	14.05	0.9	105	7.6	17.67	45	1	1	1	2	3	2	0	0	0	6	[5,9]
2009-2010	53676	276830	7	1	1	1.90565	18.036	-0.280702	-0.383267	4.71429	2.004	0.7	0.6	3.3	9	6.16	0.4	100	6.2	27.9	51	2	2	2	3	2	3	0	1	0	5	[5,9]
2009-2010	53679	76502	7	0	0	1.82438	15.18	0.106735	-0.595767	3.67416	1.32	0.89	0.6	3.27	11.5	22.22	0.4	118	7.9	30.09	52	1	4	2	3	3	3	0	1	0	0	[0,4]
2009-2010	53695	32468.6	7	0	0	1.62789	13.662	-0.344842	-0.524679	4.85714	1.518	0.7	0.6	3.4	9	2.01	0.7	63	7.6	28.75	58	2	3	3	5	1	3	0	1	0	0	[0,4]
2009-2010	53696	33539.9	7	0	0	2.31505	26.558	-0.052461	-0.245914	4.63158	2.71	0.76	0.6	3.52	9.8	11.91	0.5	125	6.7	29.74	51	1	1	2	1	1	2	0	1	0	2	[0,4]
2009-2010	53700	43810.4	5	1	1	1.44952	11.43	-0.377193	-0.614962	3.77143	1.27	0.7	0.6	2.64	9	8.28	0.4	93	8	26.01	37	1	1	3	1	2	3	0	0	0	0	[0,4]
2009-2010	53706	43160.8	7	0	0	1.65069	13.977	-0.340245	-0.512947	4	1.553	0.7	0.6	2.8	9	8.87	0.3	105	8.1	31.46	42	2	1	2	3	1	3	0	0	0	1	[0,4]
2009-2010	53716	46549	10	0	0	1.36106	10.0528	-0.179255	-0.736409	4.625	0.976	0.8	2.9	3.7	10.3	30.99	0.6	141	10.3	37.2	32	1	1	1	1	2	3	0	0	0	7	[5,9]
2009-2010	53720	81576.8	5	0	0	2.02694	19.26	0.0105977	-0.437151	4.19277	1.8	0.83	0.6	3.48	10.7	17.74	0.4	120	7.4	24	30	2	4	3	2	2	3	0	0	0	4	[0,4]
2009-2010	53750	38798.2	8	0	0	1.59641	13.4904	-0.451443	-0.450943	5	1.752	0.6	0.6	3	7.7	55.91	681.4	114	9	20.2	40	1	3	2	3	1	3	0	0	0	0	[0,4]
2009-2010	53781	333715	8	0	0	2.47605	26.91	0.418761	-0.367385	2.83168	2.07	1.01	0.6	2.86	13	2.58	53.6	82	7.4	17.81	52	1	2	2	4	1	3	0	0	0	1	[0,4]
2009-2010	53793	84028.5	7	0	1	1.4526	10.8	-0.0728619	-0.726061	3.47619	1	0.84	0.6	2.92	10.8	10.23	0.6	88	7.8	22.79	26	1	5	1	4	2	3	0	0	0	3	[0,4]
2009-2010	53813	20272.6	5	1	1	1.72095	12.7194	0.267381	-0.732091	3.6	0.986	1	0.6	3.6	12.9	18.52	0.2	130	10.7	30.59	62	2	3	2	2	3	3	1	1	0	1	[0,4]
2009-2010	53826	64421.9	6	1	0	2.31011	26.159	-0.00906372	-0.264773	3.78205	2.59	0.78	0.6	2.95	10.1	7.62	0.18	88	7.2	27.59	43	1	2	3	1	3	3	0	0	0	9	[5,9]
2009-2010	53841	40297.6	7	0	0	2.38625	28.518	-0.0272306	-0.217739	3.84211	2.91	0.76	0.6	2.92	9.8	27.99	2.7	100	6.3	28.17	51	1	3	2	3	2	3	0	0	0	0	[0,4]
2009-2010	53846	70064	9	0	0	2.40134	24.684	0.410091	-0.417815	2.85294	1.87	1.02	0.6	2.91	13.2	29.01	0.18	78	9	23.06	80	2	2	2	4	1	2	1	0	1	1	[0,4]
2009-2010	53847	73049.2	6	0	0	1.68035	13.328	0.0323841	-0.646654	3.41379	1.19	0.87	0.6	2.97	11.2	10.77	6.1	104	9.5	28.95	54	1	2	3	2	1	3	0	0	0	0	[0,4]
2009-2010	53850	78133.5	8	0	0	1.73428	15.4847	-0.417205	-0.381548	5.5	2.011	0.6	0.6	3.3	7.7	20.61	0.2	96	5.9	29.46	50	2	2	3	3	3	3	0	0	0	1	[0,4]
2009-2010	53876	229019	7	0	0	2.14227	22.851	-0.210624	-0.273274	4.28571	2.539	0.7	0.6	3	9	22.07	0.8	137	8.3	38.27	37	2	2	2	2	1	2	0	1	0	5	[5,9]
2009-2010	53892	51517.2	7	0	0	1.56004	11.193	0.185537	-0.765078	3.81053	0.91	0.95	0.6	3.62	12.3	17.16	0.5	124	8.9	22.43	21	2	3	2	1	1	1	0	0	0	0	[0,4]
2009-2010	53908	301153	5	1	0	1.27467	9.779	-0.514622	-0.614962	5.33333	1.27	0.6	0.6	3.2	7.7	7.53	0.6	106	11.6	21.44	28	1	2	2	2	2	3	0	0	0	4	[0,4]
2009-2010	53912	220672	6	1	0	1.77656	13.75	0.2363	-0.683626	3.6701	1.1	0.97	0.6	3.56	12.5	12.91	0.3	138	7.3	22.8	34	2	2	1	2	2	3	0	1	0	6	[5,9]
2009-2010	53918	40438.5	6	0	0	1.89518	17.889	-0.294302	-0.381793	4.6087	2.01	0.69	0.6	3.18	8.9	6.8	239.3	120	7.6	30.05	40	2	1	3	3	1	3	0	0	0	1	[0,4]
2009-2010	53961	61956	7	1	1	1.97957	17.6436	0.15132	-0.523664	4.33333	1.521	0.9	0.6	3.9	11.6	12.48	0.4	157	9.4	27.09	41	2	2	2	2	3	2	0	0	0	2	[0,4]
2009-2010	53965	98114.8	7	0	0	1.22045	9.09	-0.410529	-0.721765	4.42857	1.01	0.7	0.6	3.1	9	12.78	0.4	111	6.6	30.77	31	2	1	2	3	1	3	0	0	0	1	[0,4]
2009-2010	53971	59248.5	8	0	0	2.51208	28.0575	0.422804	-0.343567	2.7	2.175	1	0.6	2.7	12.9	12.88	5.4	87	9.1	24.99	50	2	5	2	1	2	3	1	1	0	6	[5,9]
2009-2010	53972	230994	7	0	0	1.70885	14.814	-0.328003	-0.482986	4	1.646	0.7	0.6	2.8	9	2.03	1.9	129	9.4	29.86	41	1	2	2	4	1	3	0	0	0	1	[0,4]
2009-2010	53978	25987.7	8	0	0	2.34271	27.636	-0.0959746	-0.213834	4.21918	2.94	0.73	0.6	3.08	9.4	20.87	1.1	115	8.9	28.2	68	2	3	2	1	2	3	0	1	0	0	[0,4]
2009-2010	53979	55810.6	6	0	0	0.908195	6.0436	0.0249447	-0.925475	3.88889	0.521	0.9	0.6	3.5	11.6	11.32	0.5	124	9	31.84	29	2	3	3	4	1	3	0	0	0	2	[0,4]
2009-2010	53991	20950.6	7	0	0	1.79527	14.674	0.117928	-0.616908	3.22222	1.265	0.9	0.6	2.9	11.6	10.94	5.9	112	9.6	27.11	61	1	1	2	5	1	1	0	1	0	0	[0,4]
2009-2010	54010	33664.9	8	0	0	1.56701	12.61	-0.255915	-0.603387	3.88	1.3	0.75	0.6	2.91	9.7	32.55	1.2	102	7.9	29.86	79	2	1	2	3	2	3	1	1	0	0	[0,4]
2009-2010	54042	48741.7	7	0	0	1.82167	15.9341	-0.105457	-0.514941	4	1.547	0.8	0.6	3.2	10.3	4.36	89.6	118	6.9	32.28	49	2	1	2	1	1	3	0	1	0	1	[0,4]
2009-2010	54043	241543	8	1	0	1.38034	10.395	-0.249988	-0.70469	3.64935	1.05	0.77	0.6	2.81	9.9	12.93	1.5	88	6.4	25.15	44	1	2	3	3	2	3	0	0	0	1	[0,4]
2009-2010	54046	194549	7	0	0	1.66897	12.995	0.0822112	-0.671158	3.31461	1.13	0.89	0.6	2.95	11.5	3.97	0.7	93	6.2	36.98	38	1	2	2	4	1	3	0	0	0	1	[0,4]
2009-2010	54048	28943.7	8	0	0	2.30961	25.956	0.0224972	-0.276519	4.125	2.52	0.8	0.6	3.3	10.3	5.58	0.18	110	7.9	35.97	63	2	1	2	2	2	3	1	1	0	0	[0,4]
2009-2010	54062	204456	8	1	0	2.75139	38.1756	0.37875	-0.173498	3.33333	3.291	0.9	0.6	3	11.6	16.88	0.8	94	8.7	29.18	49	1	2	2	4	1	3	0	0	0	1	[0,4]
2009-2010	54069	93368.8	8	1	0	1.38445	10.71	-0.387525	-0.646654	4.42857	1.19	0.7	0.6	3.1	9	9.85	0.2	124	8.2	24.57	27	2	2	2	3	3	3	0	0	0	8	[5,9]
2009-2010	54090	97744.2	6	0	0	1.86126	17.253	-0.292202	-0.405336	4.42857	1.917	0.7	0.6	3.1	9	6.32	0.5	96	5.6	26.17	73	2	2	2	3	1	3	0	0	0	0	[0,4]
2009-2010	54091	36107.9	7	0	0	2.47589	30.174	0.143527	-0.229944	3.98795	2.82	0.83	0.6	3.31	10.7	8.77	1.1	118	7.4	24.2	56	2	3	2	3	1	3	0	0	0	0	[0,4]
2009-2010	54092	57206.1	5	0	0	1.15254	8.6548	-0.533429	-0.673641	4.83333	1.124	0.6	0.6	2.9	7.7	25.76	6.2	102	6.9	24.43	68	1	4	2	3	1	2	0	1	0	2	[0,4]
2009-2010	54095	77665.2	6	1	0	0.804034	5.994	-0.453333	-0.869881	4.57143	0.666	0.7	0.6	3.2	9	15.46	1.1	133	8.3	32.5	39	1	4	1	3	1	2	0	0	0	3	[0,4]
2009-2010	54125	241585	8	0	0	0.535193	4.581	-0.472255	-0.929623	4.42857	0.509	0.7	0.6	3.1	9	7.74	0.4	86	5.8	24.37	20	2	2	1	2	2	3	0	0	0	1	[0,4]
2009-2010	54130	222579	6	0	0	2.00491	20.2972	-0.335568	-0.257358	4.83333	2.636	0.6	0.6	2.9	7.7	26.62	77.7	101	6.6	23.88	48	1	2	2	3	1	3	0	0	0	0	[0,4]
2009-2010	54141	49881	6	0	0	1.05685	7.416	-0.211153	-0.847355	3.7125	0.72	0.8	2	2.97	10.3	9.7	7.2	121	7.6	25.13	35	1	2	2	2	3	2	0	0	0	2	[0,4]
2009-2010	54161	104642	10	1	0	0.766924	5.7	-0.380226	-0.896272	4.16216	0.6	0.74	0.6	3.08	9.5	4.82	0.5	108	5.5	23.72	21	2	2	2	2	3	3	0	1	0	6	[5,9]
2009-2010	54182	32339.7	8	0	0	1.95147	19.2	-0.343569	-0.298034	4.16129	2.4	0.62	0.6	2.58	8	10.33	0.5	85	6.3	32.36	77	2	2	3	5	2	3	0	1	0	0	[0,4]
2009-2010	54192	322868	7	0	0	1.91856	16.758	0.107528	-0.541178	3.36364	1.47	0.88	0.6	2.96	11.4	9.73	27.1	117	6.9	25.51	59	2	2	2	2	1	3	0	0	0	0	[0,4]
2009-2010	54205	70102.4	7	0	0	1.38109	10.674	-0.38804	-0.648268	4.57143	1.186	0.7	0.6	3.2	9	11.35	1.2	86	5.4	26.97	38	2	4	2	4	1	3	0	0	0	0	[0,4]
2009-2010	54216	42794.2	7	0	0	1.58174	12.5351	-0.148468	-0.635827	3.75	1.217	0.8	0.6	3	10.3	5.87	1.1	103	7.4	54.27	40	1	2	1	2	3	3	1	0	0	5	[5,9]
2009-2010	54222	55400.1	8	0	0	2.42915	29.252	0.0633531	-0.227167	3.625	2.84	0.8	4.3	2.9	10.3	15.84	303.1	97	6.5	29.01	46	1	2	2	4	1	3	0	0	0	3	[0,4]
2009-2010	54224	149749	8	0	0	1.80862	14.8712	0.12013	-0.610311	3.44444	1.282	0.9	0.6	3.1	11.6	5.99	1.2	114	8.1	21.47	39	1	2	2	4	1	3	0	0	0	5	[5,9]
2009-2010	54225	106952	8	0	0	2.2185	20.8	0.356683	-0.497586	3.22772	1.6	1.01	0.6	3.26	13	18.54	0.5	123	8.6	17.92	27	2	2	2	3	2	3	0	0	0	2	[0,4]
2009-2010	54228	105268	7	0	0	2.14223	23.2848	-0.286744	-0.203309	4.66667	3.024	0.6	177.4	2.8	7.7	0.07	666.4	90	9.6	34.82	35	1	4	2	3	1	1	0	0	0	4	[0,4]
2009-2010	54232	96308	4	1	0	2.31101	27.566	-0.220963	-0.146509	4.5	3.58	0.6	0.6	2.7	7.7	9.69	0.2	91	7	26.88	80	1	2	3	3	1	3	0	1	0	2	[0,4]
2009-2010	54238	54207.7	6	0	0	3.02176	43.168	0.618504	-0.201371	2.40909	3.04	1.1	0.6	2.65	14.2	5.37	1.8	89	8.6	26.24	42	1	5	2	4	1	3	0	0	0	1	[0,4]
2009-2010	54250	89231.2	5	1	0	0.842615	6.111	-0.340319	-0.884461	3.49333	0.63	0.75	0.6	2.62	9.7	10.83	0.3	111	6.8	19.6	27	1	4	1	3	1	3	0	0	0	13	[10,14]
2009-2010	54254	75580.4	6	0	0	2.18614	21.692	0.197352	-0.417815	3.77778	1.87	0.9	0.6	3.4	11.6	4.81	0.3	104	8.8	32.13	29	2	1	2	3	2	2	0	0	0	1	[0,4]
2009-2010	54267	179403	9	0	0	2.15733	23.639	-0.281095	-0.197792	4.5	3.07	0.6	0.6	2.7	7.7	11.42	0.3	87	9.3	25.1	67	1	2	2	2	2	3	0	0	0	0	[0,4]
2009-2010	54298	232308	7	0	0	1.62745	12.1	0.167617	-0.726061	3.6383	1	0.94	0.6	3.42	12.1	5.06	2	133	8.2	20.35	20	1	2	1	2	1	3	0	0	0	6	[5,9]
2009-2010	54303	90976.3	5	0	0	2.69082	38.279	0.134693	-0.129686	4.32051	3.79	0.78	0.6	3.37	10.1	5.77	1.8	126	8.8	21.56	56	1	2	3	5	1	3	0	0	0	13	[10,14]
2009-2010	54310	295024	7	1	1	1.87143	17.298	-0.252823	-0.420522	4.63889	1.86	0.72	0.6	3.34	9.3	16.8	0.18	107	6	28.44	50	2	2	2	3	2	3	0	0	0	2	[0,4]
2009-2010	54317	180702	8	0	0	2.09693	20.904	-0.0237658	-0.381793	4.01235	2.01	0.81	0.6	3.25	10.4	9.59	0.7	148	7.5	25.09	64	2	2	2	2	1	3	0	1	0	0	[0,4]
2009-2010	54335	220329	4	0	0	1.58008	13.197	-0.422507	-0.500817	5.1875	1.59	0.64	0.6	3.32	8.3	4.94	0.9	111	5.9	26.12	34	1	2	2	3	1	2	0	0	0	1	[0,4]
2009-2010	54343	94250.9	8	0	0	1.45502	11.7117	-0.481877	-0.523664	5.83333	1.521	0.6	0.6	3.5	7.7	6.98	3	122	6.1	35.98	28	2	4	1	1	1	3	0	0	0	5	[5,9]
2009-2010	54378	188626	8	0	0	1.69293	14.58	-0.331429	-0.491186	4.34286	1.62	0.7	0.6	3.04	9	19.32	27.5	102	6.1	27.62	65	1	2	2	1	2	3	0	1	0	1	[0,4]
2009-2010	54407	91717.8	6	0	0	1.58983	12.901	-0.252018	-0.591987	4.74667	1.33	0.75	0.6	3.56	9.7	19.59	0.18	100	7.4	30.19	30	2	4	3	2	1	3	0	0	0	3	[0,4]
2009-2010	54409	370382	7	1	0	1.23937	8.798	-0.135593	-0.799983	3.89024	0.83	0.82	0.6	3.19	10.6	12.55	0.18	116	8.8	18.54	20	2	2	1	3	3	1	0	0	0	12	[10,14]
2009-2010	54440	46763	5	0	0	1.66139	14.378	-0.428001	-0.431533	5.19672	1.82	0.61	0.6	3.17	7.9	9.59	0.6	95	5.5	35.34	51	2	3	2	3	1	3	0	1	1	5	[5,9]
2009-2010	54449	258646	6	0	0	1.65111	12.765	0.0796504	-0.679455	3.42697	1.11	0.89	0.6	3.05	11.5	9.5	0.18	98	6.4	15.98	43	1	2	3	3	3	3	0	0	0	0	[0,4]
2009-2010	54450	60658.6	7	0	0	2.0259	15.9466	0.369723	-0.674055	2.90909	1.123	1.1	0.6	3.2	14.2	16.93	0.6	108	11.7	32.43	47	1	1	2	5	1	1	1	1	0	0	[0,4]
2009-2010	54459	178433	5	1	1	2.37584	28.863	-0.127048	-0.182321	4.28571	3.207	0.7	1.9	3	9	18.91	505.7	134	8.8	27.75	41	1	2	2	3	2	3	0	0	0	13	[10,14]
2009-2010	54468	291615	8	0	0	1.59304	13.194	-0.35166	-0.542574	4.42857	1.466	0.7	0.6	3.1	9	7.55	0.2	123	7.1	26.1	29	2	2	2	1	3	2	0	0	0	0	[0,4]
2009-2010	54485	82425.4	5	0	0	2.24019	24.2153	0.000520424	-0.307351	4.25	2.351	0.8	0.6	3.4	10.3	16.22	0.4	154	11.3	24.36	31	1	4	3	4	1	3	1	0	0	2	[0,4]
2009-2010	54487	221162	7	0	0	1.81583	15.8414	-0.106639	-0.517945	4.375	1.538	0.8	0.6	3.5	10.3	5.41	1.4	104	7.7	33.36	45	2	2	2	3	1	3	0	1	0	7	[5,9]
2009-2010	54503	237298	6	0	0	0.915097	6.804	-0.538149	-0.795625	5.07937	0.84	0.63	0.6	3.2	8.1	11.56	0.4	113	5.7	27.18	43	2	2	2	2	2	3	0	0	0	1	[0,4]
2009-2010	54528	216406	4	1	0	1.95668	17.649	0.0646445	-0.500817	3.98837	1.59	0.86	8.7	3.43	11.1	28.58	1.3	112	8.5	39.75	39	1	2	2	2	3	2	0	0	0	7	[5,9]
2009-2010	54544	303838	9	0	0	2.8215	40.948	0.40656	-0.150837	3.26667	3.53	0.9	0.6	2.94	11.6	31.01	159.9	112	8.3	36.19	53	1	2	2	2	2	3	0	0	0	2	[0,4]
2009-2010	54546	164426	7	0	0	2.30039	23.716	0.292895	-0.394264	3.90426	1.96	0.94	0.6	3.67	12.1	20.84	0.3	145	7.9	38.09	35	2	2	2	1	2	3	0	1	0	4	[0,4]
2009-2010	54548	63862.9	5	0	0	1.61538	13.552	-0.370095	-0.517276	4.39706	1.54	0.68	1	2.99	8.8	9.93	3.3	104	9.7	30.65	27	1	3	1	4	1	3	0	0	0	1	[0,4]
2009-2010	54554	70579	9	0	0	2.3248	26.73	-0.0344961	-0.247427	3.37662	2.7	0.77	5.4	2.6	9.9	0.14	1	80	6.1	24.79	80	2	2	2	4	2	3	1	0	0	1	[0,4]
2009-2010	54567	55810.6	3	1	1	1.5612	11.6116	0.0840993	-0.725631	4.77778	1.001	0.9	0.6	4.3	11.6	10.3	0.2	142	8	31.3	20	2	3	1	1	3	3	0	0	0	6	[5,9]
2009-2010	54577	212252	8	0	0	2.31162	26.79	-0.107228	-0.225792	4.16438	2.85	0.73	0.6	3.04	9.4	7.75	0.8	86	5.9	21.15	44	1	2	2	3	1	3	0	0	0	2	[0,4]
2009-2010	54598	47207	8	0	0	2.44661	29.767	0.0696255	-0.220387	4.75	2.89	0.8	0.6	3.8	10.3	24.19	0.5	133	8.3	24.03	37	1	1	2	1	1	1	0	0	0	5	[5,9]
2009-2010	54607	37473.2	5	0	0	1.45488	11.0416	-0.167069	-0.69538	3.75	1.072	0.8	0.6	3	10.3	3.18	0.4	111	7.9	34.32	70	2	1	2	5	2	2	1	1	0	0	[0,4]
2009-2010	54615	85125.7	5	1	0	1.60591	13.365	-0.34917	-0.535971	4.28571	1.485	0.7	0.6	3	9	18.95	1.6	111	10.5	20.31	43	1	2	2	1	3	1	0	0	0	12	[10,14]
2009-2010	54618	249868	7	0	0	2.1002	19.9056	0.177	-0.461578	3.66667	1.716	0.9	0.6	3.3	11.6	6.14	0.4	109	6.7	26.99	44	2	2	2	4	1	3	0	0	0	1	[0,4]
2009-2010	54629	28113	8	0	0	2.16559	22.4746	-0.0216468	-0.34204	3.75	2.182	0.8	0.6	3	10.3	9.55	0.5	106	8	24.61	70	2	2	1	1	2	3	1	1	0	0	[0,4]
2009-2010	54632	53598.4	7	1	0	2.14503	23.184	-0.258952	-0.238506	4.67692	2.76	0.65	0.6	3.04	8.4	77.58	0.8	118	6.8	31.93	49	1	2	1	3	1	1	0	1	0	3	[0,4]
2009-2010	54634	98629.8	6	0	0	1.35318	9.4308	0.0605182	-0.807381	3.77778	0.813	0.9	0.6	3.4	11.6	3.35	0.6	131	9.9	24.86	72	2	5	2	3	2	2	0	1	0	0	[0,4]
2009-2010	54660	291594	6	0	0	1.52823	12.366	-0.36368	-0.575591	4.71429	1.374	0.7	0.6	3.3	9	21.56	0.2	107	6.1	27.32	54	2	2	2	3	3	3	0	1	0	1	[0,4]
2009-2010	54663	36578.4	6	1	0	2.42964	25.984	0.393254	-0.376924	2.94949	2.03	0.99	0.6	2.92	12.8	6.03	0.4	102	10.9	30.32	72	2	4	3	1	2	3	0	1	0	0	[0,4]
2009-2010	54680	86990.4	4	0	0	1.06521	7.931	-0.545419	-0.713205	5.71667	1.03	0.6	0.6	3.43	7.7	17.4	0.7	118	5.5	29.07	35	2	1	2	5	3	3	0	0	0	4	[0,4]
2009-2010	54689	67242.1	9	0	0	2.30878	24.5224	0.229587	-0.357192	3.55556	2.114	0.9	0.6	3.2	11.6	28.82	0.6	111	10.9	52.34	25	1	4	1	4	1	3	0	0	0	1	[0,4]
2009-2010	54702	70862.4	6	0	0	1.85423	15.64	0.111939	-0.580766	3.24719	1.36	0.89	0.6	2.89	11.5	5.97	0.5	125	8	19.65	45	1	2	2	2	3	3	0	0	0	1	[0,4]
2009-2010	54708	195527	9	1		2.62835	33.756	0.332317	-0.217739	3.44444	2.91	0.9	0.6	3.1	11.6	7.86	0.3	114	8.5	18.52	31	2	2	2	3	3	3	0	0	0	6	[5,9]
2009-2010	54711	47634.3	6	0	0	0.874524	6.18	-0.225762	-0.896272	4.125	0.6	0.8	3	3.3	10.3	6.12	0.4	88	6.9	26.8	41	2	1	3	1	1	3	0	0	0	0	[0,4]
2009-2010	54721	31842.5	8	0	0	1.91558	18.216	-0.27806	-0.378378	4.85714	2.024	0.7	0.6	3.4	9	4.3	1.3	112	8.6	30.83	50	2	1	2	1	3	3	0	0	0	0	[0,4]
2009-2010	54722	79216.8	7	0	0	3.0178	42.9976	0.617028	-0.202823	3.63636	3.028	1.1	0.6	4	14.2	43.87	0.5	129	8.7	28.66	20	1	4	1	1	3	3	0	0	0	0	[0,4]
2009-2010	54740	329523	8	0	0	2.89344	36.75	0.564216	-0.279981	2.90351	2.5	1.14	0.6	3.31	14.7	41.35	6.1	105	8.6	19.68	51	1	2	2	4	2	3	0	0	0	0	[0,4]
2009-2010	54757	26044.3	7	1	0	1.98808	17.7944	0.153027	-0.519285	3	1.534	0.9	0.6	2.7	11.6	2.44	0.5	64	8.5	30.94	63	1	1	2	1	2	1	1	1	0	0	[0,4]
2009-2010	54780	96752.3	7	0	0	1.69283	14.008	-0.129928	-0.580766	3.25	1.36	0.8	0.6	2.6	10.3	4.53	0.6	77	6.5	22.72	72	2	5	2	3	2	3	0	1	0	0	[0,4]
2009-2010	54784	169496	6	0	0	1.57135	10.9521	0.250176	-0.7917	2.8	0.849	1	0.6	2.8	12.9	1.35	0.4	67	9	27.32	65	1	2	2	1	1	3	1	0	0	5	[5,9]
2009-2010	54800	286291	7	1	0	0.874524	6.18	-0.225762	-0.896272	3.6625	0.6	0.8	0.6	2.93	10.3	16.95	0.5	99	6.5	28.9	41	2	2	3	3	2	3	0	0	0	4	[0,4]
2009-2010	54829	324950	7	1	0	1.58757	12.412	-0.0731135	-0.658831	3.37349	1.16	0.83	0.6	2.8	10.7	7.91	2.4	124	7.5	33.48	50	1	2	2	3	1	3	0	0	0	6	[5,9]
2009-2010	54832	68346.9	7	0	0	1.14756	8.451	-0.419498	-0.752451	4.28571	0.939	0.7	0.6	3	9	8.44	0.4	121	7.3	30.19	28	1	1	2	3	3	3	0	1	0	5	[5,9]
2009-2010	54834	49775.9	8	0	0	1.85904	14.6028	0.285973	-0.670332	3.3	1.132	1	0.6	3.3	12.9	10.78	0.6	130	11.1	13.18	75	1	2	3	3	3	2	0	0	0	4	[0,4]
2009-2010	54843	87369.6	8	0	0	2.0501	20.0232	-0.0530557	-0.398346	4	1.944	0.8	0.6	3.2	10.3	4.54	1.1	109	7	23.64	21	2	2	1	3	1	3	0	1	0	2	[0,4]
2009-2010	54858	56752.6	6	1	0	2.5627	27.8	0.472199	-0.384253	3.23148	2	1.08	0.6	3.49	13.9	20.34	0.18	139	8.8	23.17	36	2	2	1	2	3	3	0	1	1	6	[5,9]
2009-2010	54870	89007.3	7	0	0	1.60077	13.16	-0.29655	-0.566085	4.86301	1.4	0.73	0.6	3.55	9.4	16.79	3.7	140	7	23.35	38	2	3	2	4	1	3	0	0	0	2	[0,4]
2009-2010	54894	110811	7	0	0	1.81482	16.47	-0.303706	-0.428752	4.57143	1.83	0.7	0.6	3.2	9	6.06	0.8	97	6.9	26.94	77	1	2	3	3	3	3	0	1	0	0	[0,4]
2009-2010	54921	86314.7	7	0	0	2.41032	28.7061	0.0566684	-0.234609	5.375	2.787	0.8	0.6	4.3	10.3	19.22	0.5	156	7.9	40.65	25	2	1	1	3	1	3	0	1	0	1	[0,4]
2009-2010	54936	68778	6	0	0	1.21648	9.054	-0.411036	-0.723482	4	1.006	0.7	0.6	2.8	9	3.42	0.6	105	7.2	24.21	47	2	4	2	3	1	2	0	0	0	1	[0,4]
2009-2010	54948	109501	7	0	0	2.12151	21.424	-0.0171624	-0.369745	4.04938	2.06	0.81	5.7	3.28	10.4	16.43	1.6	181	8.5	38.42	72	1	2	2	5	1	1	0	0	0	0	[0,4]
2009-2010	54951	89994.5	8	0	0	1.39365	10.809	-0.386108	-0.642227	4.28571	1.201	0.7	0.6	3	9	3.71	0.4	118	8	21.08	24	1	2	1	4	1	1	0	0	0	9	[5,9]
2009-2010	54980	197242	7	0	0	1.72544	14.508	-0.3797	-0.234181	7.25	2.79	0.4	0.6	2.9	5.2	13.22	0.4	122	5.8	26.94	60	1	2	3	3	2	3	0	0	0	5	[5,9]
2009-2010	54987	58767.3	5	1	0	1.97959	18.444	-0.0180542	-0.45446	4.09756	1.74	0.82	0.6	3.36	10.6	28.31	0.3	118	7	28.98	37	1	2	3	1	3	3	0	0	0	10	[10,14]
2009-2010	55021	67823	6	1	0	1.08289	7.6117	-0.208818	-0.839284	4	0.739	0.8	0.6	3.2	10.3	18.89	1.1	98	8.3	25.24	35	2	4	2	4	1	3	0	0	0	1	[0,4]
2009-2010	55034	171233	7	1	0	0.790429	5.913	-0.454429	-0.873563	4.14286	0.657	0.7	31.8	2.9	9	0.22	0.8	116	7.5	20.18	69	1	2	2	3	1	3	0	0	0	2	[0,4]
2009-2010	55040	79006.2	9	0	0	1.75398	15.295	-0.251634	-0.494376	4.95946	1.61	0.74	0.6	3.67	9.5	15.08	0.9	127	7.1	22.88	21	2	1	1	5	1	3	0	0	0	4	[0,4]
2009-2010	55042	63323.5	3	1	1	1.03976	7.67	-0.575836	-0.650696	5.6	1.18	0.5	2.8	2.8	6.5	0.89	246.8	91	5.4	39.43	47	2	2	3	2	1	2	0	1	0	14	[10,14]
2009-2010	55057	45007.5	4	1	0	1.98677	17.7712	0.152765	-0.519956	2.88889	1.532	0.9	18	2.6	11.6	30.65	0.2	77	7.7	30.8	71	1	4	1	4	1	3	1	1	0	11	[10,14]
2009-2010	55058	31832.2	6	0	0	1.14876	8.16	-0.22169	-0.813025	3.92405	0.8	0.79	0.6	3.1	10.2	7.91	0.18	116	7.2	29.86	58	2	1	2	5	2	3	0	0	0	0	[0,4]
2009-2010	55062	83884.8	6	0	0	1.66982	14.247	-0.3363	-0.503091	4.57143	1.583	0.7	0.6	3.2	9	4.59	2	126	5.7	20.91	20	2	1	1	2	1	3	0	0	0	3	[0,4]
2009-2010	55065	92187.7	8	0	0	1.94206	15.41	0.331272	-0.662924	4.02885	1.15	1.04	0.6	4.19	13.4	15.65	0.5	149	9	20.31	29	2	2	2	1	3	2	0	0	0	4	[0,4]
2009-2010	55069	85981.3	6	1	0	1.78992	16.065	-0.309654	-0.441414	3.85714	1.785	0.7	21.1	2.7	9	0.3	48.7	85	5.2	27.53	76	2	2	3	2	2	2	1	1	0	0	[0,4]
2009-2010	55070	90431.3	7	0	0	1.28876	8.256	0.224453	-0.880453	3.4	0.64	1	0.6	3.4	12.9	6.73	0.3	107	8.2	25.16	27	2	5	1	4	1	3	0	0	0	4	[0,4]
2009-2010	55073	66791.5	6	1	0	1.66479	14.4452	-0.435052	-0.4162	5.5	1.876	0.6	0.6	3.3	7.7	13.09	0.3	124	8.3	37.39	52	1	5	3	3	3	3	1	1	0	6	[5,9]
2009-2010	55079	44619.5	8	0	0	2.03703	19.04	0.0990279	-0.466386	3.70115	1.7	0.87	0.6	3.22	11.2	17.02	13.6	96	7.5	35.4	50	2	3	1	4	1	3	0	0	0	1	[0,4]
2009-2010	55086	203786	6	0	0	1.40131	10.26	-0.0791788	-0.747672	3.71429	0.95	0.84	0.6	3.12	10.8	10.42	0.18	121	8.9	23.81	32	1	2	2	3	2	3	1	1	0	0	[0,4]
2009-2010	55091	80879.1	8	0	0	2.14904	22.705	-0.148853	-0.29991	4.33784	2.39	0.74	0.6	3.21	9.5	18.15	1.1	115	8.1	28.05	50	2	2	3	1	3	3	0	1	0	0	[0,4]
2009-2010	55092	222014	5	0	0	1.82121	15.344	0.0557071	-0.577065	4.08046	1.37	0.87	0.6	3.55	11.2	67.82	0.4	163	8.6	21.87	47	2	2	2	1	3	3	0	0	0	4	[0,4]
2009-2010	55119	53962.9	7	0	0	1.35592	10.0013	-0.179887	-0.738571	4.125	0.971	0.8	6.3	3.3	10.3	17.4	268.2	125	8.2	27.39	52	1	2	3	2	3	3	0	0	0	0	[0,4]
2009-2010	55126	30444.8	8	1	0	0.996468	7.345	-0.582256	-0.671158	7	1.13	0.5	2.9	3.5	6.5	8.23	0.7	124	7.6	21.22	63	2	4	3	5	1	3	0	1	0	2	[0,4]
2009-2010	55127	164635	8	0	0	2.68772	37.8834	0.163008	-0.138397	4.375	3.678	0.8	0.6	3.5	10.3	2.9	1.8	110	7.7	39.6	35	1	2	2	1	1	1	0	0	0	1	[0,4]
2009-2010	55143	94896.2	5	0	0	1.89492	17.756	-0.259812	-0.401954	4.97183	1.93	0.71	0.6	3.53	9.2	9.34	1.3	146	7.9	35.02	36	2	4	2	2	1	3	0	0	0	0	[0,4]
2009-2010	55150	100982	11	0	0	1.42863	8.7756	0.306689	-0.889226	2.54545	0.618	1.1	0.6	2.8	14.2	17.14	1.1	69	10.2	30.28	37	2	3	3	2	1	3	1	0	0	0	[0,4]
2009-2010	55156	82067.8	6	0	0	1.41017	10.989	-0.383528	-0.634235	4.71429	1.221	0.7	0.6	3.3	9	9	0.6	145	9.6	33	28	1	4	1	3	1	3	0	0	0	3	[0,4]
2009-2010	55163	196738	7	0	0	2.19908	22.08	0.185638	-0.404553	3.78652	1.92	0.89	1.1	3.37	11.5	8.8	11	111	7.6	22.08	30	1	2	3	4	1	3	0	0	0	0	[0,4]
2009-2010	55172	62165.7	5	0	0	2.34268	26.928	0.0175456	-0.256725	4.56962	2.64	0.79	0.6	3.61	10.2	6.3	0.7	135	6.1	22.67	37	2	5	2	2	3	3	0	0	0	3	[0,4]
2009-2010	55177	40438.5	7	0	0	1.39593	9.89	0.0480426	-0.7869	3.04494	0.86	0.89	0.6	2.71	11.5	8.76	0.18	91	9.4	27.96	47	2	1	2	1	2	2	1	0	0	0	[0,4]
2009-2010	55185	90974.2	7	0	0	1.9674	18.988	-0.21485	-0.37935	3.9726	2.02	0.73	0.6	2.9	9.4	13.43	5.1	106	7.9	23.28	29	1	2	2	3	1	3	0	0	0	0	[0,4]
2009-2010	55194	109501	2	1	1	2.57568	27.456	0.477456	-0.404553	2.07207	1.92	1.11	0.6	2.3	14.3	11.49	0.3	63	8.5	42.75	75	1	2	2	3	1	1	0	1	0	6	[5,9]
2009-2010	55196	20600.3	8	0	0	2.34611	27.73	-0.0947313	-0.21255	3.65753	2.95	0.73	0.6	2.67	9.4	6.95	0.4	137	9.6	33.14	60	2	3	2	1	3	2	0	0	0	7	[5,9]
2009-2010	55198	41728.7	8	0	0	1.9406	18.834	-0.309858	-0.340304	4.71642	2.19	0.67	0.6	3.16	8.6	26.34	0.4	109	7.1	31.06	53	2	3	2	1	1	3	0	1	0	0	[0,4]
2009-2010	55210	95704.9	8	0	0	1.38435	10.2897	-0.176346	-0.726491	3.875	0.999	0.8	0.6	3.1	10.3	37.57	0.3	90	6.4	26.27	20	1	5	1	3	1	3	0	0	0	5	[5,9]
2009-2010	55214	61149.4	7	0	0	1.81663	13.9965	0.279961	-0.689909	3.5	1.085	1	0.6	3.5	12.9	23.42	1	125	8.6	32.26	38	2	1	2	2	2	3	0	0	0	4	[0,4]
2009-2010	55246	300821	7	1	0	1.84764	17.22	-0.351251	-0.372121	5.07692	2.05	0.65	1	3.3	8.4	4.8	1.2	137	6.3	20.19	42	1	2	2	4	1	3	0	0	0	3	[0,4]
2009-2010	55250	273546	8	0	0	1.77972	15.824	-0.28757	-0.460384	4.39437	1.72	0.71	0.6	3.12	9.2	6.97	2	126	7.9	48.87	24	1	2	1	4	1	3	0	0	0	3	[0,4]
2009-2010	55251	73328.9	6	0	0	1.52209	10.89	0.155015	-0.769439	3.2234	0.9	0.94	0.6	3.03	12.1	8.33	0.6	111	8.3	20.58	25	1	3	2	3	1	3	0	0	0	6	[5,9]
2009-2010	55273	334986	9	0	0	2.89256	41.0478	0.550892	-0.185041	3.7	3.182	1	0.6	3.7	12.9	7.96	0.2	150	8.8	18.32	53	2	2	1	5	3	3	0	0	0	4	[0,4]
2009-2010	55276	171912	7	0	0	2.48008	29.1044	0.281266	-0.278417	4.11111	2.509	0.9	0.6	3.7	11.6	100.82	7.5	115	9.6	22.99	66	2	5	2	4	1	3	0	1	1	3	[0,4]
2009-2010	55285	83684.7	6	0	0	0.977115	6.741	-0.139439	-0.884461	5.04819	0.63	0.83	0.6	4.19	10.7	8.97	0.9	134	7.3	27.03	24	2	3	1	5	1	3	0	0	0	1	[0,4]
2009-2010	55324	261602	6	0	0	1.91822	16.983	0.0567569	-0.520629	3.4186	1.53	0.86	0.6	2.94	11.1	11.08	0.4	113	7.1	37.14	46	2	2	2	3	2	3	1	1	0	2	[0,4]
2009-2010	55326	30786	6	0	0	2.03368	17.29	0.321338	-0.591987	3.33663	1.33	1.01	0.6	3.37	13	1.93	0.9	134	13.1	28.29	51	1	1	3	5	1	3	0	1	0	9	[5,9]
2009-2010	55332	52140.2	5	1	0	1.17072	8.649	-0.416726	-0.742901	4.28571	0.961	0.7	14.1	3	9	15.94	0.7	99	7.6	41.41	74	1	2	3	1	1	3	1	1	0	3	[0,4]
2009-2010	55333	65231.5	3	0	0	1.05734	7.474	-0.249287	-0.838858	3.62821	0.74	0.78	0.6	2.83	10.1	17.32	2.2	90	7.9	20.71	31	1	4	1	2	3	3	0	1	0	11	[10,14]
2009-2010	55338	55810.6	8	0	0	1.25865	9.0743	-0.1912	-0.777732	4.625	0.881	0.8	0.6	3.7	10.3	4.18	2.9	127	6.5	22.61	22	2	1	1	3	1	3	0	0	0	2	[0,4]
2009-2010	55353	105469	8	0	0	1.78088	15.617	-0.215356	-0.494376	4.04	1.61	0.75	0.6	3.03	9.7	9.53	0.18	115	7.7	35.81	45	2	4	2	3	1	2	0	1	0	7	[5,9]
2009-2010	55358	51778.5	7	1	0	1.09098	7.6735	-0.20808	-0.836723	4.125	0.745	0.8	0.6	3.3	10.3	3.19	0.4	148	9.2	36.23	28	1	1	2	2	1	3	0	0	0	2	[0,4]
2009-2010	55417	259002	5	0	0	2.45075	29.425	0.134673	-0.239967	3.66265	2.75	0.83	0.6	3.04	10.7	25.66	2.4	108	8.4	24.47	52	1	5	1	3	1	3	0	0	0	2	[0,4]
2009-2010	55424	55400.1	8	0	1	1.18078	8.3945	-0.199425	-0.806511	3.75	0.815	0.8	0.6	3	10.3	38.13	0.2	85	5.9	25.9	47	1	2	3	4	3	3	0	0	0	0	[0,4]
2009-2010	55435	238436	7	1	0	1.91211	18.153	-0.278984	-0.380081	4.28571	2.017	0.7	0.6	3	9	15.26	0.6	81	6.5	27.27	46	1	5	3	4	1	1	0	0	0	0	[0,4]
2009-2010	55446	66115.3	9	0	0	2.81351	42.9613	0.214863	-0.103817	4.125	4.171	0.8	0.6	3.3	10.3	11.45	0.5	131	7	30.86	53	1	2	1	3	1	1	0	1	0	6	[5,9]
2009-2010	55453	148513	7	0	0	1.24103	9.279	-0.407864	-0.712778	5.14286	1.031	0.7	0.6	3.6	9	9.43	0.9	117	7.5	25.06	37	2	1	2	2	1	3	0	0	0	0	[0,4]
2009-2010	55458	93368.8	7	0	0	1.52974	11.252	0.0801787	-0.739004	3.66667	0.97	0.9	0.6	3.3	11.6	8.92	0.4	114	8.2	26.95	22	2	2	1	3	1	3	0	1	0	0	[0,4]
2009-2010	55464	51326.6	5	1	1	1.64925	13.4106	-0.137468	-0.602622	4.5	1.302	0.8	0.6	3.6	10.3	32.37	0.9	109	9.4	35	42	2	2	3	1	3	3	1	0	0	10	[10,14]
2009-2010	55471	230230	7	0	0	1.24188	8.748	-0.0966887	-0.808684	5.20238	0.81	0.84	0.6	4.37	10.8	14.08	5	187	9.9	32.68	38	2	2	2	3	1	3	0	0	0	0	[0,4]
2009-2010	55477	81743.9	6	0	0	1.07009	7.821	-0.428277	-0.782971	5.14286	0.869	0.7	0.6	3.6	9	10.06	0.8	109	8.2	30.94	33	2	1	1	4	3	3	0	0	0	0	[0,4]
2009-2010	55503	88811	8	0	0	2.3475	24.6	0.327449	-0.384253	3.6	2	0.95	0.6	3.42	12.3	9.38	0.5	148	9.2	31.79	35	2	1	2	1	2	3	0	0	0	0	[0,4]
2009-2010	55506	112393	6	0	0	2.37966	27.06	0.159009	-0.287052	4.15294	2.46	0.85	0.6	3.53	11	9.65	0.4	123	7.3	32.91	30	2	3	2	2	1	3	0	0	0	7	[5,9]
2009-2010	55510	62090.1	8	0	0	2.18803	20.2917	0.343333	-0.506356	3.4	1.573	1	1.3	3.4	12.9	4.69	2.5	141	10.1	29.79	21	1	1	1	2	1	3	0	0	0	2	[0,4]
2009-2010	55516	110589	5	0	0	1.80277	14.268	0.217297	-0.658831	3.96842	1.16	0.95	1	3.77	12.3	6.83	0.5	149	9.8	28.64	21	1	4	1	3	1	1	0	0	0	3	[0,4]
2009-2010	55533	66297.1	6	0	0	2.29093	23.247	0.312907	-0.412456	3.93684	1.89	0.95	0.6	3.74	12.3	3.25	0.6	155	8.8	33.87	49	2	2	2	2	2	3	0	0	0	2	[0,4]
2009-2010	55536	40359.3	7	0	0	2.4535	29.973	0.0721249	-0.217739	3.5	2.91	0.8	0.6	2.8	10.3	9.34	0.5	114	8.4	27.96	53	1	1	2	5	1	3	0	0	0	0	[0,4]
2009-2010	55553	46481.8	6	0	0	1.99486	19.719	-0.256039	-0.340088	5	2.191	0.7	0.6	3.5	9	6.39	1.4	110	10.7	38.4	46	1	1	2	5	1	3	1	1	0	7	[5,9]
2009-2010	55558	263578	7	0	0	2.01636	18.3048	0.158811	-0.504721	4.33333	1.578	0.9	0.6	3.9	11.6	8.58	17	103	6.3	23.96	20	2	2	1	2	1	3	0	0	0	1	[0,4]
2009-2010	55563	22084.6	7	0	0	0.810022	6.03	-0.452845	-0.868237	4.17143	0.67	0.7	0.6	2.92	9	12.02	309.1	103	6.7	31.93	61	2	4	2	2	2	3	0	1	0	2	[0,4]
2009-2010	55590	87270.7	7	1	0	1.6096	12.636	-0.0511637	-0.654755	3.28571	1.17	0.84	0.6	2.76	10.8	9.03	0.8	109	7.7	19.98	26	1	3	2	4	1	3	0	0	0	1	[0,4]
2009-2010	55592	33674.4	8	1	1	1.01746	6.93	-0.0778439	-0.884461	3.05882	0.63	0.85	0.6	2.6	11	11.84	1.1	72	8	23.85	75	2	2	2	5	2	3	1	1	1	7	[5,9]
2009-2010	55607	32908.2	8	0	0	2.01012	19.76	-0.189553	-0.365041	3.77027	2.08	0.74	0.6	2.79	9.5	8.54	0.5	112	6.8	25.03	70	1	3	1	5	1	2	0	1	0	1	[0,4]
2009-2010	55613	58682.1	3	0	0	1.36382	9.964	-0.121827	-0.752016	3.80488	0.94	0.82	0.6	3.12	10.6	15.06	0.9	106	7.2	26.63	26	2	3	1	3	3	3	0	0	0	9	[5,9]
2009-2010	55626	80789.1	7	0	0	1.22048	8.7344	-0.19532	-0.792136	4.125	0.848	0.8	5.1	3.3	10.3	21.76	0.8	105	10.6	30.22	40	2	3	2	3	1	3	0	0	0	0	[0,4]
2009-2010	55638	34300.9	5	0	0	2.10071	15.2	0.37571	-0.747672	2.29839	0.95	1.24	0.6	2.85	16	5.54	0.6	95	10.1	30.4	37	1	2	2	2	1	1	0	0	0	3	[0,4]
2009-2010	55685	178497	6	0	1	1.33108	9.792	-0.201679	-0.743334	4.87342	0.96	0.79	0.6	3.85	10.2	6.37	0.4	145	6.5	38.66	60	2	2	2	3	1	3	1	1	0	0	[0,4]
2009-2010	55706	104487	6	1	1	1.47153	11.227	-0.164772	-0.687811	5.15	1.09	0.8	0.6	4.12	10.3	35.06	0.18	187	10.3	20.11	26	2	2	3	1	3	2	0	0	0	6	[5,9]
2009-2010	55725	48072.5	6	0	0	1.10568	7.068	0.157397	-0.907717	3.34375	0.57	0.96	0.6	3.21	12.4	67.79	0.7	134	11.7	28.47	75	1	4	2	2	2	2	0	1	0	1	[0,4]
2009-2010	55734	228669	4	0	0	1.92943	17.877	-0.116652	-0.445719	4.78205	1.77	0.78	0.6	3.73	10.1	2.91	0.6	116	5.9	35.02	38	2	2	2	4	1	3	0	1	0	0	[0,4]
2009-2010	55753	182370	5	0	0	2.18131	23.644	-0.175953	-0.268071	4.26761	2.57	0.71	1.3	3.03	9.2	0.83	90.8	108	7.8	30.52	67	2	2	2	3	1	3	0	0	0	1	[0,4]
2009-2010	55755	79502.7	5	0	0	0.383645	4.0117	-0.608252	-0.925475	4.66667	0.521	0.6	0.6	2.8	7.7	52.58	0.8	112	7.5	33.3	44	1	4	1	3	2	3	0	1	0	0	[0,4]
2009-2010	55762	50627.5	5	0	0	1.64617	13.3694	-0.137987	-0.604153	4.25	1.298	0.8	0.6	3.4	10.3	14.52	0.8	121	8.3	30.26	29	2	3	3	1	1	2	0	0	0	2	[0,4]
2009-2010	55768	46798.4	5	1	1	0.606404	5.0127	-0.592587	-0.876005	5.66667	0.651	0.6	0.6	3.4	7.7	29.28	1	102	7.4	33.9	48	2	3	2	3	1	2	1	1	0	7	[5,9]
2009-2010	55775	105453	7	0	0	2.60802	30.8826	0.451505	-0.299158	2.8	2.394	1	101	2.8	12.9	0.21	5.7	87	9.1	25.75	80	1	2	3	3	1	1	0	0	0	0	[0,4]
2009-2010	55789	45695.5	8	0	0	1.66232	13.871	-0.23898	-0.555288	4.54667	1.43	0.75	0.6	3.41	9.7	7.25	0.4	142	7.9	25.08	56	2	3	2	1	2	3	1	0	0	2	[0,4]
2009-2010	55831	54708.6	7	1	0	2.60341	30.7407	0.45007	-0.30123	2.5	2.383	1	0.6	2.5	12.9	0.07	7.8	91	11.5	27.64	74	1	2	2	3	2	3	0	0	0	1	[0,4]
2009-2010	55839	164689	8	0	0	2.02763	20.376	-0.246448	-0.324697	4.28571	2.264	0.7	2.6	3	9	1.09	0.6	102	5.8	22.41	35	1	2	2	3	1	3	0	0	0	0	[0,4]
2009-2010	55843	63895.2	6	0	0	1.08946	7.974	-0.426151	-0.775549	4.42857	0.886	0.7	0.6	3.1	9	4.05	1.3	107	7.3	30.29	22	1	3	1	4	1	3	0	0	0	4	[0,4]
2009-2010	55854	77373.6	6	0	0	0.845217	6.246	-0.449915	-0.858286	4.28571	0.694	0.7	0.6	3	9	22.05	0.8	126	9.2	23.4	21	1	2	1	2	3	3	0	0	0	3	[0,4]
2009-2010	55869	65538.4	7	0	0	1.095	7.7044	-0.207711	-0.83544	4.375	0.748	0.8	0.6	3.5	10.3	9.3	1.4	123	7.7	21.08	28	2	1	2	2	2	3	0	0	0	0	[0,4]
2009-2010	55877	80151.4	4	0	0	1.44147	11.253	-0.338032	-0.638622	4.27778	1.21	0.72	0.6	3.08	9.3	13.31	0.3	119	6.8	33.61	54	2	2	2	2	2	3	0	0	0	0	[0,4]
2009-2010	55878	263957	7	0	0	2.0247	19.8	-0.12577	-0.384253	3.58442	2	0.77	0.6	2.76	9.9	13.88	4.2	115	7.2	26.03	20	1	2	1	3	1	1	0	0	0	0	[0,4]
2009-2010	55883	42351.2	8	0	0	1.9441	17.0288	0.144371	-0.541875	3.88889	1.468	0.9	0.6	3.5	11.6	11.69	1.6	136	9.1	37.62	45	1	3	2	1	1	1	0	0	0	0	[0,4]
2009-2010	55887	125419	6	1	0	1.73392	13.104	0.241019	-0.708941	2.42857	1.04	0.98	0.6	2.38	12.6	2.12	0.4	90	8.3	26.77	80	1	2	3	2	1	3	0	1	0	6	[5,9]
2009-2010	55892	170368	7	0	0	1.58098	11.8436	0.086635	-0.717052	3.55556	1.021	0.9	0.6	3.2	11.6	5.02	0.3	115	8.3	31.12	66	2	2	2	2	1	2	1	1	0	0	[0,4]
2009-2010	55903	92799.6	6	0	0	2.33065	25.185	0.221272	-0.340304	3.79775	2.19	0.89	0.6	3.38	11.5	17.88	0.18	101	6.7	32.87	47	2	4	3	2	3	3	0	0	0	0	[0,4]
2009-2010	55907	35667.7	3	1	0	2.45921	26.6127	0.408039	-0.369035	3.6	2.063	1	0.6	3.6	12.9	25.96	0.5	133	9	26.59	57	1	1	2	1	1	3	1	1	0	11	[10,14]
2009-2010	55912	337186	8	1	0	2.29354	22.932	0.342711	-0.431533	2.71429	1.82	0.98	0.6	2.66	12.6	46.52	0.8	108	10.1	32.91	54	1	2	2	4	2	3	0	1	0	2	[0,4]
2009-2010	55920	29592.5		1	1	1.30603	10.01	-0.528978	-0.517276	6.12	1.54	0.5	0.6	3.06	6.5	5.33	1	104	6.2	33.85	60	2	4	2	3	2	3	1	1	0	6	[5,9]
2009-2010	55933	164856	8	0	0	1.63284	13.9909	-0.442853	-0.432371	5.66667	1.817	0.6	6.7	3.4	7.7	2.64	15	115	9.8	28.53	37	1	2	2	4	1	3	0	0	0	1	[0,4]
2009-2010	55940	67524.6	6	0	0	1.25232	8.526	0.0508817	-0.840989	4.22222	0.735	0.9	0.6	3.8	11.6	11.53	0.4	135	8.1	35.45	32	2	5	3	2	1	3	0	1	0	7	[5,9]
2009-2010	55951	197039	7	0	0	0.699674	5.4	-0.461339	-0.896272	3.85714	0.6	0.7	0.6	2.7	9	12.14	0.6	87	7.1	26.04	33	1	5	2	3	3	3	0	0	0	4	[0,4]
2009-2010	55954	291594	6	0	0	2.23043	24.957	-0.18068	-0.23662	4.57143	2.773	0.7	0.6	3.2	9	18.32	1.5	120	7	24.51	52	2	2	3	2	2	2	0	0	0	1	[0,4]
2009-2010	55972	193525	7	1	0	2.16489	22.542	-0.0383679	-0.336006	3.8481	2.21	0.79	1.5	3.04	10.2	9.1	4.5	124	6.8	20.95	63	1	2	2	4	2	3	0	0	0	3	[0,4]
2009-2010	55974	17341.7	4	0	0	2.40131	28.4486	0.0535029	-0.238214	4.75	2.762	0.8	2	3.8	10.3	6.88	0.8	144	10	36.56	62	2	1	2	5	2	3	1	0	0	0	[0,4]
2009-2010	56000	95326.9	7	0	0	1.7737	14.3608	0.114436	-0.627498	3.66667	1.238	0.9	0.6	3.3	11.6	4.32	4.2	113	8	26.41	32	2	3	2	3	2	3	0	0	0	1	[0,4]
2009-2010	56032	188956	7	0	0	2.6833	37.129	0.222185	-0.15621	3.27711	3.47	0.83	4.3	2.72	10.7	0.78	82	104	6.8	19.31	66	2	2	2	4	1	3	0	0	0	0	[0,4]
2009-2010	56039	44820.7	5	0	0	1.81407	14.9524	0.121037	-0.607611	3.77778	1.289	0.9	4.3	3.4	11.6	2.87	243.7	151	8.5	28.02	38	1	3	1	2	1	1	0	0	0	6	[5,9]
2009-2010	56066	22771.6	5	0	0	2.42013	27.4108	0.26228	-0.305039	3.77778	2.363	0.9	312.3	3.4	11.6	13.39	86.7	117	8.8	23.2	60	2	4	2	1	1	1	0	1	0	0	[0,4]
2009-2010	56067	39360.8	8	0	0	2.46342	30.2717	0.0757391	-0.213963	3.75	2.939	0.8	2.2	3	10.3	25.13	1.4	112	7.9	31.28	80	2	1	3	5	1	2	1	1	0	0	[0,4]
2009-2010	56084	164856	7	0	0	1.15921	8.55	-0.418113	-0.747672	4.28571	0.95	0.7	0.6	3	9	24.67	0.5	93	7.1	37.28	39	1	2	2	3	3	3	0	0	0	5	[5,9]
2009-2010	56107	23919.1	7	0	0	1.94374	18.779	-0.281102	-0.358106	4.57971	2.11	0.69	0.6	3.16	8.9	14.93	0.6	114	6.8	19.81	61	2	4	2	2	1	3	0	1	0	4	[0,4]
2009-2010	56116	187352	7	1	0	2.45693	30.076	0.0733725	-0.216429	4.5	2.92	0.8	0.6	3.6	10.3	5.33	0.6	194	12.7	37.33	40	1	2	2	3	2	3	1	1	0	3	[0,4]
2009-2010	56120	117629	6	0	0	1.97853	17.71	0.13549	-0.517276	3.64045	1.54	0.89	0.6	3.24	11.5	3.39	0.3	121	6.9	29.37	72	1	2	2	4	1	3	0	0	0	0	[0,4]
2009-2010	56128	155159	4	0	0	2.39331	28.222	0.050711	-0.241439	3.375	2.74	0.8	0.6	2.7	10.3	8.74	0.18	105	7.8	26.2	61	1	2	3	1	3	3	1	1	0	5	[5,9]
2009-2010	56132	164803	8	0	0	1.47369	9.933	0.240375	-0.825995	3.24	0.77	1	0.6	3.24	12.9	7.98	0.3	139	11.4	22.82	34	1	5	2	4	1	3	0	0	0	6	[5,9]
2009-2010	56140	45214.7	8	0	0	1.61996	13.554	-0.346417	-0.52876	5.14286	1.506	0.7	0.6	3.6	9	2.06	0.6	122	9.1	36.8	52	2	3	2	2	1	3	0	1	0	0	[0,4]
2009-2010	56142	49738.9	7	0	0	1.77806	13.39	0.282755	-0.713205	3.25743	1.03	1.01	0.6	3.29	13	10.7	7.4	107	8.3	20.87	23	1	1	1	3	1	3	0	0	0	0	[0,4]
2009-2010	56146	63570.4	7	0	0	1.54716	11.77	-0.023036	-0.696224	3.50588	1.07	0.85	0.6	2.98	11	50.21	19.4	111	8.7	30.59	48	1	2	2	3	1	3	0	0	0	2	[0,4]
2009-2010	56155	56700.6	8	0	0	1.83911	16.875	-0.297756	-0.416468	4.85714	1.875	0.7	0.6	3.4	9	27.83	0.2	135	8	27.16	41	2	2	2	3	2	3	0	0	0	0	[0,4]
2009-2010	56159	224855	9	0	0	2.29041	27.0039	-0.229264	-0.152873	5.16667	3.507	0.6	42.6	3.1	7.7	0.07	187.6	84	6.5	32.27	49	1	2	2	4	1	3	0	0	0	3	[0,4]
2009-2010	56161	41690.7	6	0	0	1.32134	9.6614	-0.184047	-0.752885	4.25	0.938	0.8	0.6	3.4	10.3	7.76	0.6	112	7.7	27.95	42	1	1	2	2	1	3	1	0	0	2	[0,4]
2009-2010	56163	19062.3	5	0	0	2.29516	20.874	0.414715	-0.541178	3	1.47	1.1	0.6	3.3	14.2	14.91	0.4	116	10.3	27.69	61	2	1	2	5	1	3	1	1	0	1	[0,4]
2009-2010	56167	131949	4	1	1	1.46689	11.856	-0.483185	-0.510631	5.35593	1.56	0.59	6.6	3.16	7.6	5.96	1	96	6.3	39.93	76	1	2	3	3	2	2	0	1	0	3	[0,4]
2009-2010	56176	24682.8	5	0	0	1.31486	9.99	-0.397793	-0.679455	4.48571	1.11	0.7	0.6	3.14	9	30.95	0.5	98	5.2	22.43	61	2	4	2	3	1	3	0	1	0	1	[0,4]
2009-2010	56201	32120	6	1	0	1.89337	17.1186	-0.0903173	-0.478007	4.5	1.662	0.8	0.6	3.6	10.3	6.85	1.4	126	9.6	32.92	55	1	1	3	4	1	3	0	0	0	3	[0,4]
2009-2010	56204	72718.9	8	0	0	2.48921	29.3712	0.284241	-0.274464	3.88889	2.532	0.9	0.6	3.5	11.6	8.41	11	115	8.6	28.24	37	2	1	2	5	3	3	0	0	0	3	[0,4]
2009-2010	56248	55665.6	6	1	0	1.15558	8.33	-0.294427	-0.791264	3.36842	0.85	0.76	0.6	2.56	9.8	22.28	1.9	78	7.3	31.68	65	1	4	3	3	2	3	1	1	0	1	[0,4]
2009-2010	56251	61329.8	4	1	0	2.94299	46.46	0.443514	-0.112126	4.64045	4.04	0.89	0.6	4.13	11.5	27.46	0.6	149	8.4	24.42	34	1	3	2	4	2	3	0	1	0	11	[10,14]
2009-2010	56252	96971.3	6	0	0	1.76314	14.21	0.112757	-0.632645	3.55556	1.225	0.9	0.6	3.2	11.6	11.46	4.4	93	7	23.56	21	2	2	1	2	1	1	0	0	0	0	[0,4]
2009-2010	56259	51741.2	9	0	0	1.93506	17.978	-0.11533	-0.442844	3.75641	1.78	0.78	0.6	2.93	10.1	24.84	3.4	106	6.9	27.22	31	2	2	2	3	2	3	0	0	0	0	[0,4]
2009-2010	56266	75701.5	5	0	0	1.72803	14.946	-0.271641	-0.500817	3.93151	1.59	0.73	0.6	2.87	9.4	22.84	0.4	127	6.4	32.61	51	2	4	2	5	2	2	0	1	0	1	[0,4]
2009-2010	56280	102294	7	0	0	2.25034	23.1304	0.213745	-0.385737	3.77778	1.994	0.9	0.6	3.4	11.6	17.21	0.18	132	8.2	31.09	71	1	2	2	2	2	3	0	0	0	4	[0,4]
2009-2010	56282	60929.9	8	0	0	2.68618	39.366	-0.00108355	-0.0919367	4.14286	4.374	0.7	0.6	2.9	9	8.95	0.9	92	5.6	24.62	80	2	2	2	4	1	3	0	1	0	0	[0,4]
2009-2010	56285	38584	7	0	0	2.092	19.7432	0.175152	-0.465782	3.55556	1.702	0.9	0.9	3.2	11.6	11.8	3	122	7.3	27.28	33	1	2	2	1	3	3	0	0	0	0	[0,4]
2009-2010	56286	243125	6	0	0	1.54872	10.707	0.247811	-0.799983	2.9	0.83	1	0.6	2.9	12.9	14.92	1.2	110	8	24.73	57	1	2	2	2	3	3	0	1	0	4	[0,4]
2009-2010	56305	68615.2	6	1	0	1.83451	17.1171	-0.38926	-0.333245	5.5	2.223	0.6	0.6	3.3	7.7	13.59	0.2	128	6.1	33.47	57	1	2	2	2	2	3	1	1	1	2	[0,4]
2009-2010	56307	42994.6	4	1	0	1.75163	15.345	-0.28056	-0.481736	5	1.65	0.72	0.6	3.6	9.3	37.65	37.3	128	6.2	23.59	43	2	3	2	3	2	3	0	0	0	3	[0,4]
2009-2010	56314	230994	8	1	0	2.05113	20.0438	-0.0527913	-0.397833	3.625	1.946	0.8	0.6	2.9	10.3	7.77	1.7	100	6.7	22.08	44	1	2	2	4	1	3	0	0	0	0	[0,4]
2009-2010	56319	104630	7	0	0	1.65701	12.463	0.171422	-0.713205	3.29787	1.03	0.94	0.6	3.1	12.1	5.09	0.4	113	8.8	29.07	72	2	2	2	2	2	3	0	1	0	0	[0,4]
2009-2010	56326	42774.3	7	0	0	1.96567	17.4	0.148565	-0.530811	3.77778	1.5	0.9	0.6	3.4	11.6	48.08	0.8	134	10.3	31.13	60	1	4	3	2	2	2	0	1	0	1	[0,4]
2009-2010	56331	79597.2	6	0	0	1.002	7.448	-0.558187	-0.734681	5.01695	0.98	0.59	0.6	2.96	7.6	33.82	0.5	93	5.2	20.53	59	2	4	2	2	2	3	0	1	0	0	[0,4]
2009-2010	56332	42510.9	7	0	0	1.85517	17.019	-0.25679	-0.428752	5.13889	1.83	0.72	0.6	3.7	9.3	12.19	0.6	158	7.4	35.95	36	2	2	2	1	3	2	0	1	0	6	[5,9]
2009-2010	56349	70664	7	0	0	1.60609	12.8441	-0.144593	-0.623953	4.5	1.247	0.8	0.6	3.6	10.3	15.15	2.4	123	8.6	36.06	34	2	3	2	1	3	3	0	0	0	0	[0,4]
2009-2010	56353	74701.3	7	0	0	2.44281	27.346	0.33244	-0.325521	3.69149	2.26	0.94	0.6	3.47	12.1	65.83	1.4	127	8	34.2	27	1	4	1	1	3	3	0	0	0	11	[10,14]
2009-2010	56355	31037.2	7	0	0	1.32358	10.028	-0.369678	-0.687811	4.23944	1.09	0.71	2.2	3.01	9.2	11.66	9.9	121	6.6	27.92	67	2	4	2	4	2	3	0	1	0	0	[0,4]
2009-2010	56359	85582.7	9	0	0	2.71634	31.603	0.515721	-0.336006	3.72973	2.21	1.11	0.6	4.14	14.3	15.58	0.4	207	12.5	44.5	46	1	4	2	1	3	2	0	0	0	6	[5,9]
2009-2010	56361	94434	8	0	0	2.36845	18.732	0.39852	-0.677375	3.46154	1.115	1.3	0.6	4.5	16.8	21.35	0.4	110	11.4	22.91	24	2	4	2	2	1	3	1	0	0	2	[0,4]
2009-2010	56364	30056.7	6	0	0	1.69492	14.14	-0.165304	-0.566085	3.67949	1.4	0.78	0.6	2.87	10.1	6.41	1.5	111	10	19.51	60	2	4	2	2	2	2	0	0	0	5	[5,9]
2009-2010	56365	28028	7	1	0	2.01742	20.169	-0.249467	-0.329462	3.57143	2.241	0.7	0.6	2.5	9	18.68	0.4	98	7.8	24.35	58	1	3	2	3	3	3	0	0	0	4	[0,4]
2009-2010	56368	193398	7	0	0	2.16975	23.18	-0.142342	-0.290662	4.01351	2.44	0.74	0.6	2.97	9.5	27.22	0.18	93	6.3	23.75	43	1	2	2	2	1	3	0	0	0	1	[0,4]
2009-2010	56369	63007.1	8	1	0	2.75205	40.248	0.204447	-0.1238	3.96296	3.87	0.81	0.6	3.21	10.4	21.79	0.18	100	6.9	26.47	51	2	4	3	2	3	3	0	0	0	3	[0,4]
2009-2010	56380	23932.9	7	0	0	2.31492	27.6738	-0.219384	-0.14532	5.5	3.594	0.6	0.6	3.3	7.7	6.36	0.5	131	8.7	35.96	62	2	3	2	1	2	2	1	1	0	0	[0,4]
2009-2010	56381	64497.4	7	0	0	1.58584	12.5866	-0.147823	-0.633837	4.25	1.222	0.8	0.6	3.4	10.3	29.4	0.3	105	8.1	24.11	23	2	4	1	3	1	3	0	0	0	4	[0,4]
2009-2010	56384	117331	7	0	0	1.13096	8.47	-0.5365	-0.683626	5.83333	1.1	0.6	0.6	3.5	7.7	32.58	0.5	171	10.1	25.1	22	1	1	2	3	1	1	0	0	0	2	[0,4]
2009-2010	56399	196903	8	1	0	1.95201	17.328	0.114084	-0.524002	3.63636	1.52	0.88	0.6	3.2	11.4	11.73	23.7	101	7.5	21.34	69	1	2	2	4	2	3	0	0	0	1	[0,4]
2009-2010	56411	37829.7	5	0	0	2.35138	25.5896	0.241702	-0.336861	3.33333	2.206	0.9	0.6	3	11.6	12.97	1.3	116	8.2	24.74	50	2	1	2	1	2	2	1	0	0	5	[5,9]
2009-2010	56420	57827.4	6	1	0	1.66296	14.043	-0.298976	-0.527396	4.33333	1.51	0.72	0.6	3.12	9.3	5.63	1.2	129	6.7	33.06	61	1	4	2	2	1	3	0	1	0	6	[5,9]
2009-2010	56443	67979.8	4	0	0	2.40382	29.682	-0.116188	-0.172784	4.57143	3.298	0.7	3.6	3.2	9	122.17	433.5	113	8	29.11	52	1	2	3	1	1	3	0	0	0	2	[0,4]
2009-2010	56444	248464	8	0	0	0.961328	7.031	-0.452494	-0.817358	4.23188	0.79	0.69	0.6	2.92	8.9	13.09	0.4	98	6.5	20.46	20	1	5	1	3	1	3	0	0	0	3	[0,4]
2009-2010	56450	39606.3	6	0	0	1.07851	6.804	0.179186	-0.91874	3.0102	0.54	0.98	0.6	2.95	12.6	12.94	0.7	126	10	30.98	56	1	3	3	1	3	2	0	1	0	0	[0,4]
2009-2010	56462	240637	7	0	0	2.28562	23.124	0.311585	-0.415126	3.07368	1.88	0.95	0.6	2.92	12.3	43.5	1.2	93	7.2	28.09	42	2	2	2	3	2	3	0	0	0	2	[0,4]
2009-2010	56465	232607	7	0	0	1.09709	7.777	-0.24559	-0.825995	3.91026	0.77	0.78	0.6	3.05	10.1	14.22	0.5	94	7.4	22.29	24	1	2	1	4	1	3	0	0	0	5	[5,9]
2009-2010	56466	31652.9	8	0	0	2.08301	19.936	0.109594	-0.442844	3.18391	1.78	0.87	0.6	2.77	11.2	35.87	1.5	87	8.4	33.26	74	2	2	3	4	2	3	0	1	0	0	[0,4]
2009-2010	56470	20094.7	5	1	0	1.88212	17.484	-0.250179	-0.415126	3.88889	1.88	0.72	0.6	2.8	9.3	8.73	0.18	91	7	29.82	60	1	1	2	5	1	3	0	1	0	4	[0,4]
2009-2010	56487	34874	5	0	0	1.0838	7.929	-0.426777	-0.777732	4.42857	0.881	0.7	0.6	3.1	9	5.16	3.8	138	10.3	24.44	51	1	3	2	5	3	3	1	1	0	7	[5,9]
2009-2010	56488	57596.2	7	0	0	1.71612	14.443	-0.161385	-0.555288	3.84615	1.43	0.78	0.6	3	10.1	0.37	1.1	111	8.3	28.55	26	1	1	1	3	1	3	1	0	0	5	[5,9]
2009-2010	56489	89177.2	4	0	0	0.949941	6.6641	-0.220068	-0.877627	3.875	0.647	0.8	0.6	3.1	10.3	416.13	0.2	118	8.8	33.82	46	1	4	2	4	1	3	0	0	0	5	[5,9]
2009-2010	56494	66125.9	3	0	0	1.70078	14.868	-0.388261	-0.445719	4.96923	1.77	0.65	0.6	3.23	8.4	9.43	1.4	115	6	24.68	58	2	4	3	1	3	3	0	1	0	7	[5,9]
2009-2010	56496	61329.8	3	1	0	1.85748	16.324	-0.0444079	-0.517276	3.41463	1.54	0.82	0.6	2.8	10.6	58.26	3.6	95	8.4	37.38	35	1	3	2	3	3	3	0	1	0	0	[0,4]
2009-2010	56503	40075.7	8	0	0	1.81948	15.0336	0.121945	-0.60492	3.44444	1.296	0.9	0.6	3.1	11.6	8.34	1.2	93	6.8	23.82	43	2	3	2	4	2	3	0	0	0	2	[0,4]
2009-2010	56507	243227	7	0	1	1.31756	10.017	-0.397409	-0.678206	5	1.113	0.7	0.6	3.5	9	23.09	1.3	129	7.8	25.61	45	2	2	2	1	3	3	0	0	0	6	[5,9]
2009-2010	56509	88836.5	7	0	0	2.2909	25.839	-0.0460161	-0.26152	4.25974	2.61	0.77	0.6	3.28	9.9	11.29	8.8	138	7.1	39.7	26	1	2	2	3	2	3	0	0	0	3	[0,4]
2009-2010	56514	226263	7	0	0	1.03044	7.326	-0.288811	-0.838858	3.46753	0.74	0.77	0.6	2.67	9.9	15.06	0.4	105	7	33.58	39	2	2	3	3	3	3	0	1	0	2	[0,4]
2009-2010	56515	112509	7	0	0	1.77469	15.2028	-0.114773	-0.53909	4.25	1.476	0.8	1.8	3.4	10.3	6.96	0.5	117	8.1	41.54	25	2	1	2	2	3	3	0	0	0	1	[0,4]
2009-2010	56529	108195	7	1	0	1.63782	13.208	-0.12105	-0.614962	3.59259	1.27	0.81	0.6	2.91	10.4	24.06	0.3	101	11.2	22.24	70	1	2	2	4	1	3	0	1	0	1	[0,4]
2009-2010	56537	48311.9	7	0	0	1.87787	16.524	-0.00433266	-0.520629	4.17857	1.53	0.84	0.6	3.51	10.8	14.22	0.4	136	8.5	29.58	44	2	1	2	4	2	3	0	0	0	1	[0,4]
2009-2010	56542	35300.4	7	0	0	1.67328	14.5684	-0.432936	-0.411924	4.16667	1.892	0.6	0.6	2.5	7.7	15.18	0.2	78	6.3	28.74	76	2	1	3	3	2	3	0	1	0	0	[0,4]
2009-2010	56548	90135.4	5	1	0	1.11279	8.245	-0.48107	-0.739004	4.62121	0.97	0.66	0.6	3.05	8.5	9.93	0.9	127	7.1	28.68	21	1	2	1	3	3	3	0	0	0	2	[0,4]
2009-2010	56574	155159	8	0	0	2.13559	23.1308	-0.28921	-0.205762	4.66667	3.004	0.6	0.6	2.8	7.7	351.85	0.3	109	6.5	27.32	61	1	2	3	3	2	3	1	0	0	2	[0,4]
2009-2010	56580	107175	8	0	0	2.39992	29.003	-0.0361214	-0.207498	3.13333	2.99	0.75	0.6	2.35	9.7	6.6	0.5	136	8.1	28.3	79	1	2	2	2	2	3	0	0	0	1	[0,4]
2009-2010	56581	31266.7	6	0	0	2.14841	21.836	0.0242396	-0.369745	3.39024	2.06	0.82	0.6	2.78	10.6	7.52	3.7	115	6.3	27.15	77	2	2	2	3	1	3	0	1	0	0	[0,4]
2009-2010	56588	69080.1	7	1	0	1.77493	12.96	0.313978	-0.743334	2.82857	0.96	1.05	2.9	2.97	13.5	0.07	0.5	83	10.2	32.67	80	2	2	2	4	1	3	0	1	1	2	[0,4]
2009-2010	56598	41876.3	6	0	0	1.95066	18.128	-0.0773809	-0.448613	4.875	1.76	0.8	14.5	3.9	10.3	0.42	1.4	166	7.6	30.05	44	2	1	2	1	2	3	0	0	0	6	[5,9]
2009-2010	56615	81070.1	8	0	0	0.887536	6.516	-0.446238	-0.845661	4.85714	0.724	0.7	0.6	3.4	9	183.9	45.9	100	5.8	25.61	45	1	4	2	2	3	3	0	0	0	0	[0,4]
2009-2010	56634	58769.1	6	1	1	3.9613	78.772	0.777459	-0.102656	1.71233	4.19	1.46	0.6	2.5	18.8	38.92	0.5	61	11.9	28.44	77	1	2	3	2	1	1	0	1	0	2	[0,4]
2009-2010	56640	210980	7	0	0	1.00313	7.4536	-0.553271	-0.739869	5.83333	0.968	0.6	0.6	3.5	7.7	8.22	0.3	149	6.1	38.33	40	2	2	2	4	2	3	0	0	0	0	[0,4]
2009-2010	56643	114827	6	0	0	0.920764	6.448	-0.202777	-0.888435	3.85185	0.62	0.81	0.6	3.12	10.4	21.83	0.5	117	7.5	28.14	27	1	4	2	2	3	3	0	0	0	13	[10,14]
2009-2010	56648	144337	7	1	0	1.81536	16.479	-0.303574	-0.428475	3.71429	1.831	0.7	0.6	2.6	9	25.06	2.9	88	5.4	24.73	62	1	2	2	4	1	3	0	0	0	2	[0,4]
2009-2010	56664	81080.6	5	1	0	1.8293	16.932	-0.363075	-0.374514	4.89062	2.04	0.64	0.6	3.13	8.3	8.11	0.7	112	5.8	23.84	52	2	4	1	2	2	3	0	1	0	11	[10,14]
2009-2010	56665	192958	8	0	1	2.01344	17.0409	0.310371	-0.595389	3.8	1.321	1	0.6	3.8	12.9	12.02	0.3	127	9.8	40.35	46	2	2	2	3	3	3	1	1	0	0	[0,4]
2009-2010	56669	78053.7	8	0	0	1.69539	14.616	-0.330902	-0.489915	4.85714	1.624	0.7	0.6	3.4	9	8.68	0.3	119	6.7	23.95	22	2	2	1	3	1	3	0	0	0	2	[0,4]
2009-2010	56688	73410.9	4	1	0	1.69114	12.416	0.254932	-0.739004	2.41414	0.97	0.99	0.6	2.39	12.8	8.67	0.18	87	9.2	22.04	80	1	2	2	2	1	1	0	1	0	0	[0,4]
2009-2010	56691	188626	8	0	0	2.37066	25.704	0.287548	-0.346864	3.13043	2.16	0.92	0.6	2.88	11.9	7.01	2.8	113	9.3	26.34	61	1	2	2	4	1	3	0	0	0	0	[0,4]
2009-2010	56694	58854.8	7	0	0	2.13704	20.349	0.228106	-0.463375	3.15217	1.71	0.92	0.6	2.9	11.9	13.14	0.9	92	13.2	31.39	43	1	3	2	1	1	1	0	1	0	2	[0,4]
2009-2010	56703	88491.8	7	0	0	1.03297	7.636	-0.509016	-0.76072	4.51562	0.92	0.64	0.6	2.89	8.3	9	0.7	119	7.7	47.92	40	1	4	3	2	1	2	1	1	0	0	[0,4]
2009-2010	56710	87900.1	6	1	0	2.6291	31.5405	0.458144	-0.289754	3.4	2.445	1	0.6	3.4	12.9	22.17	0.5	104	8.6	26.54	71	1	2	2	2	2	3	1	1	0	2	[0,4]
2009-2010	56727	51299.4	6	0	0	1.44378	11.5808	-0.484107	-0.529443	4.66667	1.504	0.6	0.6	2.8	7.7	5.12	0.7	106	7.6	21.41	76	1	4	2	1	1	3	0	1	0	1	[0,4]
2009-2010	56762	39592.6	7	1	0	1.16341	8.586	-0.417609	-0.745936	4.71429	0.954	0.7	0.6	3.3	9	2.8	1.7	144	9.6	24.79	36	2	2	2	3	2	3	0	1	0	1	[0,4]
2009-2010	56764	42845.1	5	0	0	1.51282	12.177	-0.366416	-0.583368	3.71429	1.353	0.7	0.6	2.6	9	134.16	2.7	87	7	25.91	78	1	4	2	5	1	3	0	1	0	2	[0,4]
2009-2010	56773	26110.1	7	0	0	1.14756	8.451	-0.419498	-0.752451	5.28571	0.939	0.7	0.6	3.7	9	4.11	0.3	110	7.8	34.06	62	2	1	2	2	1	1	0	0	0	0	[0,4]
2009-2010	56777	81336.2	7	0	0	1.32025	10.044	-0.397025	-0.676959	4.28571	1.116	0.7	0.6	3	9	6.23	1.3	105	7.2	19.85	22	1	2	1	3	1	1	0	0	0	7	[5,9]
2009-2010	56789	69080.1	8	0	0	2.11795	22.134	-0.184354	-0.301798	3.58333	2.38	0.72	0.6	2.58	9.3	3.61	0.4	92	6.6	28.61	80	2	2	2	4	1	3	1	1	0	0	[0,4]
2009-2010	56792	81152.8	7	0	0	0.153731	3.168	-0.660449	-0.939278	6.11765	0.48	0.51	0.6	3.12	6.6	30.17	0.7	125	5.9	32.63	52	2	4	2	1	1	3	0	1	0	0	[0,4]
2009-2010	56804	106660	8	0	0	2.57773	27.69	0.478012	-0.39681	2.63636	1.95	1.1	0.6	2.9	14.2	0.07	0.3	79	8.7	21.64	79	2	2	2	2	2	3	0	1	0	9	[5,9]
2009-2010	56809	75022.9	5	0	0	2.20677	24.806	-0.258109	-0.189712	5.11475	3.14	0.61	25.4	3.12	7.9	1.29	144.1	119	7.2	36.59	52	1	4	1	3	1	3	0	0	0	1	[0,4]
2009-2010	56814	31037.2	6	0	0	1.52169	12.41	-0.417925	-0.544674	4.95455	1.46	0.66	0.6	3.27	8.5	61.25	1	149	8.6	28.27	65	2	4	3	5	2	3	1	0	0	2	[0,4]
2009-2010	56839	60206.4	8	0	0	2.15479	23.139	-0.206495	-0.267905	4.85714	2.571	0.7	0.6	3.4	9	10.95	0.2	120	7.4	29.46	56	2	1	2	5	2	2	0	0	0	0	[0,4]
2009-2010	56842	87741.8	7	0	0	2.06033	20.2292	-0.0504117	-0.39325	3.875	1.964	0.8	0.6	3.1	10.3	19.86	0.3	111	7.1	23.55	21	2	4	1	3	1	3	0	0	0	2	[0,4]
2009-2010	56852	257567	9	0	0	2.19816	24.485	-0.245598	-0.21255	5.375	2.95	0.64	0.6	3.44	8.3	14.23	1.1	126	8.1	36.67	44	1	2	2	4	3	3	0	0	0	1	[0,4]
2009-2010	56863	98817.6	8	1	0	1.47418	10.695	0.0568125	-0.756365	3.7191	0.93	0.89	0.6	3.31	11.5	4.57	0.9	113	7.8	21.01	22	1	2	1	2	3	3	0	1	0	13	[10,14]
2009-2010	56866	81445.7	8	0	0	2.39513	28.2735	0.051346	-0.240702	5.125	2.745	0.8	0.6	4.1	10.3	12.79	0.9	127	8.5	31.97	46	2	1	2	1	1	2	1	1	0	3	[0,4]
2009-2010	56870	36053.2	6	0	0	1.48099	11.952	-0.442191	-0.551729	5.29688	1.44	0.64	0.6	3.39	8.3	9.18	8.8	103	7	23.53	53	2	1	1	2	1	2	0	0	0	1	[0,4]
2009-2010	56872	103467	6	1	0	1.23453	8.858	-0.193824	-0.7869	3.875	0.86	0.8	0.6	3.1	10.3	14.92	0.18	92	6.6	32.63	31	1	4	2	4	1	2	0	0	0	4	[0,4]
2009-2010	56882	17249.1	6	0	0	1.69175	14.596	-0.343187	-0.484866	3.50725	1.64	0.69	0.6	2.42	8.9	5.5	0.9	85	8.5	20.88	60	1	3	2	4	1	2	0	0	0	3	[0,4]
2009-2010	56903	255739	7	0	0	1.41491	10.609	-0.172414	-0.713205	4.375	1.03	0.8	0.6	3.5	10.3	11.85	0.2	150	8	22.64	24	1	2	1	4	1	3	0	0	0	2	[0,4]
2009-2010	56916	70043.9	7	0	0	2.1826	22.22	0.101277	-0.37935	4.05882	2.02	0.85	11.8	3.45	11	2.27	157.7	125	8.1	36.49	53	2	2	2	3	1	3	1	1	0	3	[0,4]
2009-2010	56921	22816.6	8	0	0	1.43017	10.812	-0.189003	-0.70045	4.67089	1.06	0.79	1.1	3.69	10.2	10	8.1	134	7.3	37.33	63	1	3	3	4	2	1	1	1	0	6	[5,9]
2009-2010	56939	115763	8	0	0	2.29482	21.267	0.410163	-0.520629	2.67593	1.53	1.08	0.6	2.89	13.9	18.13	5.1	99	9.6	30.79	80	1	2	3	3	2	3	0	0	0	0	[0,4]
2009-2010	56941	278612	6	0	0	2.42729	28.38	0.174529	-0.266416	4.31765	2.58	0.85	0.6	3.67	11	4.83	1.2	148	8.8	24.5	41	2	2	2	3	1	1	0	0	0	0	[0,4]
2009-2010	56946	68778	8	0	0	1.17012	7.8532	0.0437771	-0.86535	4.11111	0.677	0.9	0.6	3.7	11.6	18.99	0.4	165	8.1	23.87	41	2	4	2	2	3	3	0	0	0	0	[0,4]
2009-2010	56947	85183.8	7	0	0	1.79878	15.5736	-0.110053	-0.526716	3.875	1.512	0.8	0.6	3.1	10.3	27.59	0.9	142	8.3	18.8	22	1	2	1	4	1	3	0	0	0	6	[5,9]
2009-2010	56988	223270	5	1	0	1.39886	9.8716	0.0652455	-0.790827	3.22222	0.851	0.9	24	2.9	11.6	7.46	137.4	92	10.1	40.47	63	1	2	3	3	1	3	1	1	0	8	[5,9]
2009-2010	56998	159041	6	1	0	2.49031	31.212	0.0702807	-0.198977	4.06329	3.06	0.79	0.6	3.21	10.2	10.17	1.2	146	9.1	55.95	39	1	2	2	3	2	3	0	1	0	10	[10,14]
2009-2010	57002	82101.7	8	1	0	2.27072	25.983	-0.166327	-0.220788	4.85714	2.887	0.7	0.6	3.4	9	22.13	1	122	9.6	30.38	23	2	1	2	3	1	3	0	0	0	3	[0,4]
2009-2010	57009	78575.6	8	0	0	1.56256	12.798	-0.357416	-0.558149	4.57143	1.422	0.7	0.6	3.2	9	26.81	0.2	112	8	34.18	49	2	4	2	1	1	3	1	1	0	4	[0,4]
2009-2010	57022	212518	9	1	0	2.59402	35.532	0.00236194	-0.130441	5.38356	3.78	0.73	1.8	3.93	9.4	11.11	0.6	145	8	23.14	61	2	2	2	2	2	3	0	1	0	0	[0,4]
2009-2010	57026	247150	8	0	0	2.54772	34.354	-0.0671559	-0.124522	4.71014	3.86	0.69	0.6	3.25	8.9	31.45	0.5	128	7.3	45.45	41	1	2	2	2	3	3	0	0	0	4	[0,4]
2009-2010	57108	46164.7	6	0	0	1.82938	16.393	-0.204811	-0.469416	3.73333	1.69	0.75	0.6	2.8	9.7	8.14	0.7	99	5.6	21.89	38	1	3	2	4	1	3	0	0	0	0	[0,4]
2009-2010	57117	96548	7	1	0	0.883664	6.6143	-0.566954	-0.787336	5.5	0.859	0.6	0.6	3.3	7.7	6.59	0.9	97	8.9	27.41	32	2	4	2	4	3	3	0	0	0	2	[0,4]
2009-2010	57118	36578.4	5	0	0	0.705181	5.136	-0.157433	-0.939278	3.33735	0.48	0.83	0.6	2.77	10.7	8.25	0.3	104	7.3	38.85	80	2	4	2	5	2	3	0	0	0	2	[0,4]
2009-2010	57120	18569.2	4	0	0	1.9734	18.81	-0.138989	-0.409804	4.12987	1.9	0.77	0.6	3.18	9.9	8.14	0.18	130	8.6	31.13	65	1	3	2	1	1	1	1	1	0	7	[5,9]
2009-2010	57123	116826	6	0	0	1.40442	10.926	-0.384432	-0.637024	4.14286	1.214	0.7	0.6	2.9	9	22.8	0.5	74	8.5	32.49	29	1	4	2	4	1	3	0	0	0	0	[0,4]
2009-2010	57142	153266	7	0	0	2.27807	26.6728	-0.234204	-0.156758	5.5	3.464	0.6	0.6	3.3	7.7	13.51	0.3	107	7	43.48	39	1	2	2	4	1	3	0	0	0	1	[0,4]
2009-2010	57149	288454	7	1	0	1.05033	7.668	-0.430398	-0.790391	5.28571	0.852	0.7	0.6	3.7	9	5.4	0.18	152	6.9	33.99	22	2	2	1	3	1	3	0	1	0	5	[5,9]
2009-2010	57150	116419	6	0	0	2.01834	18.252	0.174278	-0.510631	3.84615	1.56	0.91	0.6	3.5	11.7	16.69	5.2	118	9.1	33.29	33	2	3	2	2	1	3	0	0	0	4	[0,4]
2009-2010	57160	61140	9	0	0	2.18726	23.052	-0.0318005	-0.325521	3.92405	2.26	0.79	0.6	3.1	10.2	9.76	1.7	194	10.2	30.94	49	2	3	2	3	2	3	0	0	0	1	[0,4]
2009-2010	57164	148014	7	1	1	2.78456	41.7356	0.202876	-0.111342	3.75	4.052	0.8	2.7	3	10.3	6.43	4.1	90	9.5	33.42	64	2	2	2	4	2	3	1	1	0	3	[0,4]
2009-2010	57176	106204	4	0	0	0.853728	6.399	-0.544357	-0.817358	5.1746	0.79	0.63	1.3	3.26	8.1	11	18.8	115	7.6	31.52	28	1	2	2	2	3	3	0	0	0	1	[0,4]
2009-2010	57184	200720	4	1	0	2.12777	19.1049	0.331254	-0.537355	3.1	1.481	1	0.6	3.1	12.9	9.01	0.9	108	7.7	31.23	34	2	2	2	3	1	3	0	0	0	7	[5,9]
2009-2010	57196	322981	4	0	0	2.00792	18.974	-0.011448	-0.439988	4.91463	1.79	0.82	0.6	4.03	10.6	6.44	1	132	6	30.08	23	2	2	1	3	2	3	0	1	0	5	[5,9]
2009-2010	57215	209891	8	0	0	2.01922	18.704	0.0950697	-0.475536	3.67816	1.67	0.87	0.6	3.2	11.2	10.32	0.6	94	7.1	24.91	40	1	2	2	4	1	3	0	0	0	0	[0,4]
2009-2010	57222	193525	8	0	0	2.37686	27.216	0.125855	-0.276519	3.36905	2.52	0.84	0.6	2.83	10.8	13.39	0.5	118	8.3	37.1	65	1	2	2	2	1	3	0	1	0	2	[0,4]
2009-2010	57224	81296.9	6	0	0	0.611002	5.0358	-0.592222	-0.874786	5.83333	0.654	0.6	0.6	3.5	7.7	19.59	0.6	106	5.8	28.41	30	2	4	3	1	3	3	0	0	0	0	[0,4]
2009-2010	57225	179187	6	0	0	1.90349	17.654	-0.187638	-0.431533	4.2	1.82	0.75	0.6	3.15	9.7	7.36	0.3	109	6.7	29.24	31	2	2	2	4	1	1	0	0	0	0	[0,4]
2009-2010	57229	174001	7	0	0	2.85564	40.672	0.504026	-0.174626	3.34375	3.28	0.96	518.1	3.21	12.4	0.29	228.5	111	12.2	22.36	60	1	5	2	3	1	1	1	1	0	0	[0,4]
2009-2010	57250	64293.3	6	0	0	1.10178	7.99	-0.366909	-0.791264	4.9589	0.85	0.73	0.6	3.62	9.4	2.98	0.3	137	7.8	26.06	37	2	3	2	3	3	3	1	0	0	0	[0,4]
2009-2010	57254	69613.8	8	0	0	1.52768	11.2288	0.0799262	-0.739869	2.88889	0.968	0.9	0.6	2.6	11.6	28.48	0.5	84	7.6	28.22	26	1	2	2	1	1	3	0	0	0	1	[0,4]
2009-2010	57277	318652	8	0	0	1.21587	8.93	-0.33826	-0.752016	4.71622	0.94	0.74	0.6	3.49	9.5	11.97	2.2	138	5.9	22.69	25	2	2	2	2	3	3	0	0	0	2	[0,4]
2009-2010	57279	242804	6	0	0	1.39767	10.504	-0.211736	-0.708941	3.83333	1.04	0.78	0.6	2.99	10.1	6.48	1	101	6.3	25.68	26	1	2	2	2	1	2	0	0	0	3	[0,4]
2009-2010	57282	36697.1	8	0	0	0.827863	5.83	-0.169809	-0.915116	3.5122	0.55	0.82	0.6	2.88	10.6	10.97	1	91	7.1	22.32	39	1	3	2	5	3	3	0	0	0	12	[10,14]
2009-2010	57284	285043	7	1	0	1.01647	7.5537	-0.551628	-0.734249	5.5	0.981	0.6	0.6	3.3	7.7	7.96	0.2	118	5.7	25.03	53	1	2	2	3	1	2	0	1	0	2	[0,4]
2009-2010	57290	78591.8	8	0	0	2.66767	37.1315	0.154859	-0.144394	3.75	3.605	0.8	7.1	3	10.3	0.07	155.6	111	7.5	27.28	34	2	1	2	5	2	2	0	0	0	0	[0,4]
2009-2010	57308	68192	9	0	0	1.35732	10.192	-0.270499	-0.708941	3.65789	1.04	0.76	0.6	2.78	9.8	35.99	6.1	87	6.8	24.59	57	2	2	3	3	3	3	0	0	0	1	[0,4]
2009-2010	57315	89903.5	6	0	0	2.69845	39.852	0.00396109	-0.0889531	4.42857	4.428	0.7	0.6	3.1	9	2.11	1.9	93	6.9	27.2	26	1	2	2	2	3	3	0	0	0	12	[10,14]
2009-2010	57337	83416.3	8	0	0	2.60263	34.7934	0.12881	-0.16485	4.625	3.378	0.8	0.6	3.7	10.3	2.48	0.4	98	7.2	19.51	21	2	2	1	2	2	3	0	0	0	0	[0,4]
2009-2010	57372	169186	7	0	0	2.59252	34.4432	0.12482	-0.168173	3.875	3.344	0.8	0.6	3.1	10.3	43.82	398.9	101	7.8	25.6	33	1	2	2	3	1	3	0	0	0	0	[0,4]
2009-2010	57373	15744.6	6	1	0	2.4282	25.8	0.399718	-0.384253	3.1	2	1	0.6	3.1	12.9	6.91	1.4	116	7.5	23.78	61	1	3	2	2	1	3	0	1	0	0	[0,4]
2009-2010	57383	93265.9	6	1	0	2.31528	23.436	0.348	-0.420522	3.04082	1.86	0.98	0.6	2.98	12.6	5.95	0.6	109	7.9	26.08	70	2	2	2	4	2	3	0	0	0	2	[0,4]
2009-2010	57400	94896.2	8	0	0	1.0972	7.632	-0.149184	-0.847355	4.41463	0.72	0.82	0.6	3.62	10.6	12.53	2	148	7.6	28.44	30	2	4	2	2	3	3	0	0	0	0	[0,4]
2009-2010	57417	104065	9	0	0	1.48948	11.514	-0.198965	-0.667033	3.84615	1.14	0.78	0.6	3	10.1	3.99	0.7	90	7.5	29.96	72	2	2	3	4	1	1	0	1	0	1	[0,4]
2009-2010	57422	183410	7	0	0	2.28823	24.0236	0.223915	-0.367149	3.77778	2.071	0.9	2.9	3.4	11.6	2.57	0.4	123	8.4	30.44	35	2	2	2	4	2	3	0	0	0	2	[0,4]
2009-2010	57435	72468.3	6	0	0	0.784322	5.877	-0.454916	-0.875192	4.42857	0.653	0.7	0.6	3.1	9	8.14	0.2	85	5.5	25.63	56	1	4	3	3	2	3	0	1	0	0	[0,4]
2009-2010	57460	26044.3	8	0	0	1.23103	8.8271	-0.194198	-0.788209	4	0.857	0.8	0.6	3.2	10.3	7.9	1.6	115	10.8	33.11	60	1	1	1	5	2	2	1	1	0	3	[0,4]
2009-2010	57470	54271.7	9	0	0	1.17018	8.8088	-0.530865	-0.665387	5.83333	1.144	0.6	0.6	3.5	7.7	4.15	0.5	96	6.8	32.4	44	2	1	3	1	1	3	0	0	0	0	[0,4]
2009-2010	57472	61274.9	6	1	0	1.55409	12.69	-0.358983	-0.562465	4.57143	1.41	0.7	0.6	3.2	9	9.53	1	114	6.3	32.1	57	2	5	2	4	1	3	0	1	0	6	[5,9]
2009-2010	57489	194752	5	0	0	2.51586	33.201	-0.0713502	-0.137516	4.28571	3.689	0.7	0.6	3	9	17.68	0.2	107	8	28.59	58	2	2	2	2	3	3	0	0	0	1	[0,4]
2009-2010	57492	231098	6	1	0	1.88472	17.034	-0.109666	-0.475536	3.89873	1.67	0.79	0.6	3.08	10.2	9.56	0.9	111	7.1	26.84	61	2	2	2	4	2	3	0	0	0	3	[0,4]
2009-2010	57521	63323.5	8	0	0	1.48481	12.0659	-0.475833	-0.508325	5.66667	1.567	0.6	0.6	3.4	7.7	5.04	0.3	120	5.8	24.21	46	2	2	2	4	1	3	0	0	0	0	[0,4]
2009-2010	57527	110297	7	0	0	1.70999	14.454	-0.196985	-0.544674	4.76623	1.46	0.77	0.6	3.67	9.9	5.21	8.2	130	6.8	25.84	26	2	2	1	3	1	3	0	0	0	0	[0,4]
2009-2010	57531	174954	7	0	0	2.17153	22.6085	-0.0199364	-0.339224	4.125	2.195	0.8	0.6	3.3	10.3	4.12	1.4	116	8.5	27.29	62	1	2	3	4	2	3	0	0	0	0	[0,4]
2009-2010	57534	52372.5	7	0	0	1.81242	16.262	-0.253182	-0.457412	4.19178	1.73	0.73	0.6	3.06	9.4	6.82	0.7	102	6.1	27.81	47	2	1	2	1	2	3	0	0	0	0	[0,4]
2009-2010	57535	160493	8	0	0	2.63657	34.0344	0.335309	-0.214609	4.33333	2.934	0.9	0.6	3.9	11.6	14.12	1.5	142	8.8	30.19	62	2	2	3	4	3	3	0	0	0	6	[5,9]
2009-2010	57539	77659.1	6	0	0	1.34972	9.9395	-0.180644	-0.741168	4	0.965	0.8	0.6	3.2	10.3	21.1	0.4	88	7.3	21.16	29	1	5	2	3	3	3	0	0	0	4	[0,4]
2009-2010	57541	32216.9	6	0	0	2.39671	25.0002	0.391523	-0.399888	3.6	1.938	1	0.6	3.6	12.9	1.11	4.1	105	8.2	24.34	50	2	1	2	5	2	3	1	0	0	2	[0,4]
2009-2010	57551	71027.1	8	0	0	1.19593	8.585	-0.235663	-0.791264	3.98718	0.85	0.78	0.6	3.11	10.1	9.68	1.1	115	8.9	24.13	23	1	2	2	3	1	3	0	0	0	6	[5,9]
2009-2010	57552	83129.1	4	1	0	2.57144	31.8884	0.312046	-0.240114	4	2.749	0.9	0.6	3.6	11.6	15.52	0.9	128	9	24.65	25	2	2	2	1	3	3	0	0	0	5	[5,9]
2009-2010	57561	67093	6	0	0	2.14816	22.986	-0.208687	-0.270742	4.85714	2.554	0.7	0.6	3.4	9	3.8	0.3	100	7	28.97	43	2	4	1	1	1	3	0	1	0	1	[0,4]
2009-2010	57562	55416	8	1	0	0.831083	6.2755	-0.572431	-0.806511	4.5	0.815	0.6	0.6	2.7	7.7	7.39	0.6	113	6.6	23.07	45	1	2	1	1	3	3	0	0	0	8	[5,9]
2009-2010	57578	83684.7	8	0	0	2.15244	21.56	0.0933478	-0.394264	3.76471	1.96	0.85	0.6	3.2	11	13.9	0.3	117	7.1	33.15	28	2	3	2	3	1	3	0	0	0	1	[0,4]
2009-2010	57586	172739	6	0	0	1.87796	16.24	0.0661545	-0.548192	3.44828	1.45	0.87	0.6	3	11.2	9.18	0.6	72	7.9	31.96	37	2	2	2	3	3	3	0	0	0	0	[0,4]
2009-2010	57596	103382	8	0	0	2.43605	30.07	-0.0226112	-0.194283	4.33333	3.1	0.75	0.6	3.25	9.7	3.4	1.1	115	10.1	22.81	77	2	2	2	4	2	3	0	0	0	0	[0,4]
2009-2010	57613	60567.6	7	0	0	1.25356	9.396	-0.406212	-0.707239	4.14286	1.044	0.7	2.3	2.9	9	3.82	0.6	89	7.9	27.56	36	1	1	2	5	1	3	0	0	0	1	[0,4]
2009-2010	57624	65382.1	6	1	0	1.67817	13.589	-0.0589241	-0.614962	3.74699	1.27	0.83	0.6	3.11	10.7	9.07	1.2	116	7.4	30.41	63	1	4	3	3	1	3	1	1	0	4	[0,4]
2009-2010	57625	50674.8	6	0	0	1.58386	12.21	-0.0179277	-0.679455	3.63529	1.11	0.85	0.6	3.09	11	17.49	0.18	127	9.4	19.01	73	1	4	3	3	2	2	0	1	0	5	[5,9]
2009-2010	57641	230994	9	0	1	2.55862	31.4824	0.307596	-0.245312	3.55556	2.714	0.9	0.6	3.2	11.6	17.78	0.3	114	7.6	28.5	40	1	2	2	3	1	2	0	0	0	0	[0,4]
2009-2010	57647	74004.4	8	0	0	1.55212	11.28	0.144469	-0.752016	3.66667	0.94	0.93	0.6	3.41	12	9.16	1.6	116	7.4	30.48	34	2	4	1	5	1	1	0	0	0	9	[5,9]
2009-2010	57659	50630.2	5	0	0	1.14522	8.217	-0.277678	-0.799983	4.57143	0.83	0.77	0.6	3.52	9.9	4.83	1.6	161	8.4	26.35	54	2	5	2	4	3	3	0	0	0	0	[0,4]
2009-2010	57687	31842.6	5	0	0	1.55548	12.814	-0.402202	-0.534246	4.74627	1.49	0.67	0.6	3.18	8.6	38.53	1	129	6.7	25.86	50	1	1	2	3	1	3	0	0	0	0	[0,4]
2009-2010	57698	69586.1	8	1	1	2.20953	23.484	-0.00877314	-0.321428	3.1625	2.28	0.8	0.6	2.53	10.3	2.91	1.8	85	6.5	30.23	59	1	2	2	4	1	3	0	0	0	1	[0,4]
2009-2010	57701	106929		0	0	1.60046	12.772	-0.145498	-0.626709	4.425	1.24	0.8	0.6	3.54	10.3	24.52	1.3	123	7.5	32.94	25	1	2	2	2	3	3	0	0	0	3	[0,4]
2009-2010	57737	19249.3	8	0	0	1.35297	10.491	-0.519244	-0.493098	5.4	1.614	0.5	672.9	2.7	6.5	1.81	62.4	116	6.1	25.85	68	2	3	2	3	2	3	0	1	0	1	[0,4]
2009-2010	57738	281959	8	0	0	2.20756	20.216	0.371926	-0.524002	3.50485	1.52	1.03	0.6	3.61	13.3	5.89	0.4	134	10.6	35.81	29	1	2	2	4	1	3	0	0	0	0	[0,4]
2009-2010	57756	27249.5	5	0	0	1.07797	7.802	-0.3694	-0.799983	4.9589	0.83	0.73	4	3.62	9.4	9.4	2.5	130	10.3	25.5	65	2	3	2	3	3	3	0	0	0	0	[0,4]
2009-2010	57760	110466	8	0	0	1.61469	12.2496	0.091084	-0.702145	4.55556	1.056	0.9	0.6	4.1	11.6	9.91	0.3	137	7.8	33.21	28	2	2	2	3	2	3	0	1	0	2	[0,4]
2009-2010	57773	156281	7	0	0	1.7429	15.035	-0.22325	-0.513943	3.82667	1.55	0.75	0.6	2.87	9.7	8.19	0.6	102	6.7	20.26	30	1	2	1	1	1	3	0	0	0	6	[5,9]
2009-2010	57777	98757.3	7	0	0	2.26403	22.869	0.28364	-0.412456	3.1383	1.89	0.94	0.6	2.95	12.1	18.09	0.18	112	8	19.81	80	1	2	2	3	2	3	0	0	0	0	[0,4]
2009-2010	57781	24192.2	4	0	0	1.52511	12.054	-0.246145	-0.630661	4.03947	1.23	0.76	0.6	3.07	9.8	5.26	0.7	101	7.6	33.36	61	2	4	2	2	1	3	0	0	0	2	[0,4]
2009-2010	57785	305389	9	1	0	2.3138	27.643	-0.219835	-0.145659	5.33333	3.59	0.6	0.6	3.2	7.7	7.17	0.4	161	8.7	39.63	48	2	2	3	2	1	3	0	1	0	8	[5,9]
2009-2010	57788	224746	6	1	0	1.05674	7.546	-0.304353	-0.825995	3.61842	0.77	0.76	0.6	2.75	9.8	9.05	0.5	107	7.1	31.18	35	2	2	3	3	1	3	0	1	0	11	[10,14]
2009-2010	57811	52894.2	6	0	0	1.91325	18.48	-0.355326	-0.315394	4.85484	2.31	0.62	0.6	3.01	8	16.49	0.8	107	7.5	35.95	31	1	1	2	2	3	3	0	0	0	11	[10,14]
2009-2010	57823	269908	7	0	0	1.66094	14.121	-0.338142	-0.507668	4.42857	1.569	0.7	0.6	3.1	9	9.33	0.4	97	6.7	23.28	20	1	2	1	3	1	3	0	0	0	4	[0,4]
2009-2010	57829	224781	9	1	1	2.00643	20.328	-0.335055	-0.256725	4	2.64	0.6	0.6	2.4	7.7	22.17	0.4	83	6.6	26.05	48	1	2	2	4	1	3	0	0	0	11	[10,14]
2009-2010	57843	73248.2	6	0	0	1.64289	13.764	-0.30291	-0.537702	4.61111	1.48	0.72	0.6	3.32	9.3	8.05	0.3	103	7.2	35.86	43	2	4	3	3	1	3	1	1	0	1	[0,4]
2009-2010	57844	288433	8	0	0	2.35381	28.5415	-0.186512	-0.0909901	6.6	4.391	0.5	162.2	3.3	6.5	0.13	203.5	140	5.9	36.84	57	2	2	1	2	1	3	0	0	0	2	[0,4]
2009-2010	57857	94702.2	7	0	0	1.34416	10.287	-0.393565	-0.665799	4.42857	1.143	0.7	0.6	3.1	9	8.27	0.3	108	6.5	18.56	21	1	2	2	2	1	1	0	0	0	1	[0,4]
2009-2010	57858	56877.2	8	0	0	1.74407	15.345	-0.320221	-0.464878	4.57143	1.705	0.7	0.6	3.2	9	10.45	0.6	131	8.2	28.15	62	1	2	1	3	1	3	0	1	0	2	[0,4]
2009-2010	57870	164421	6	0	0	1.96813	18.711	-0.140312	-0.412456	4.01299	1.89	0.77	0.6	3.09	9.9	12.58	73.9	146	11.1	42.72	38	1	5	1	3	1	2	1	0	0	0	[0,4]
2009-2010	57873	173823	7	1	1	2.09634	20.9708	-0.0408981	-0.375476	4.125	2.036	0.8	0.6	3.3	10.3	26.39	0.7	130	8.2	34.51	60	1	2	3	2	1	2	1	1	0	9	[5,9]
2009-2010	57875	336597	6	0	0	2.33353	26.5843	0.0303699	-0.266251	4.125	2.581	0.8	0.6	3.3	10.3	13.26	0.2	85	9.6	23.49	55	2	2	2	3	3	3	0	0	0	0	[0,4]
2009-2010	57877	63323.5	7	0	0	2.24226	25.254	-0.176508	-0.23191	3.85714	2.806	0.7	0.6	2.7	9	14.99	4.7	92	6.7	29.48	43	2	2	2	2	2	3	0	1	0	0	[0,4]
2009-2010	57889	166174	6	1	0	2.28297	26.8037	-0.232247	-0.15521	5	3.481	0.6	0.6	3	7.7	11.46	0.3	113	6.7	34.76	39	1	2	2	3	2	3	0	0	0	3	[0,4]
2009-2010	57908	337622	5	1	0	2.12006	18.85	0.336992	-0.548192	3.65347	1.45	1.01	4.1	3.69	13	3.04	12.6	171	9.5	29.4	22	2	2	2	2	1	3	0	0	0	6	[5,9]
2009-2010	57910	112057	5	0	0	2.22826	24.903	-0.18144	-0.237488	4.42857	2.767	0.7	0.6	3.1	9	4.55	2.8	114	7.2	32.71	28	2	4	2	4	1	3	0	0	0	1	[0,4]
2009-2010	57911	282397	6	1	0	1.3786	10.192	-0.158183	-0.734681	4.59259	0.98	0.81	0.6	3.72	10.4	5.9	0.5	117	7.7	32.83	41	2	2	2	4	1	3	0	0	1	4	[0,4]
2009-2010	57916	30272.6	6	1	1	2.57437	33.696	0.133051	-0.178797	4.32099	3.24	0.81	0.6	3.5	10.4	9.99	1.1	135	7.5	28.82	71	2	4	2	3	2	3	0	1	0	4	[0,4]
2009-2010	57940	48937.5	8	1	1	1.73943	15.159	-0.283196	-0.488016	4	1.63	0.72	0.6	2.88	9.3	11.53	0.5	123	8.5	35.02	66	1	4	3	4	2	3	1	1	0	5	[5,9]
2009-2010	57954	70127.1	8	0	1	1.52794	10.001	0.297574	-0.843115	3.03774	0.73	1.06	0.6	3.22	13.7	16.19	0.9	57	7.1	22.25	20	2	4	1	3	1	3	0	0	0	4	[0,4]
2009-2010	57959	65934.2	8	0	0	1.80406	15.656	-0.109003	-0.524002	3.625	1.52	0.8	0.6	2.9	10.3	7.65	2.8	104	7.2	31.7	80	2	2	2	4	1	3	1	1	0	1	[0,4]
2009-2010	57978	178910	8	0	0	2.01421	20.461	-0.327021	-0.264773	5.59016	2.59	0.61	0.6	3.41	7.9	15.08	1.4	129	5.9	30.07	32	2	2	1	4	3	3	0	1	0	0	[0,4]
2009-2010	57994	222807	8	0	0	1.70918	14.017	-0.0537371	-0.599568	4.25301	1.31	0.83	0.6	3.53	10.7	13.86	0.5	122	8	24.14	31	1	2	1	4	1	3	0	0	0	0	[0,4]
2009-2010	58028	78881.1	6	0	0	0.880628	6.557	-0.52523	-0.817358	4.59375	0.79	0.64	0.6	2.94	8.3	13.97	0.4	98	7.7	29.85	57	2	4	2	3	1	3	1	0	0	0	[0,4]
2009-2010	58030	43884.5	4	1	0	1.1841	8.484	-0.236909	-0.795625	3.84615	0.84	0.78	0.6	3	10.1	45.45	72.6	97	8.6	28.89	80	1	4	3	3	2	2	1	1	0	8	[5,9]
2009-2010	58067	74890.3	8	0	0	1.82961	16.544	-0.249219	-0.448613	5.60274	1.76	0.73	0.6	4.09	9.4	4.96	1	178	8.5	27.44	37	2	1	2	5	1	2	0	0	0	0	[0,4]
2009-2010	58068	227564	7	0	0	1.76439	15.66	-0.3156	-0.45446	4.11429	1.74	0.7	0.6	2.88	9	15	0.3	88	6.6	31.99	32	2	2	2	4	1	3	0	1	0	1	[0,4]
2009-2010	58074	102146	8	0	0	1.68482	8.418	0.318199	-0.945609	1.91549	0.46	1.42	29.8	2.72	18.3	70.69	1	87	11.5	24.79	80	1	2	3	1	1	1	0	1	0	0	[0,4]
2009-2010	58075	204456	7	0	0	1.44029	10.2892	0.0697428	-0.775113	3.55556	0.887	0.9	0.6	3.2	11.6	8.32	2.5	86	8.1	24.81	41	1	2	2	4	1	3	0	0	0	5	[5,9]
2009-2010	58093	112919	6	0	0	2.19627	20.4594	0.345043	-0.502115	3.8	1.586	1	0.6	3.8	12.9	5.47	0.3	124	8.7	32.9	23	2	5	1	3	1	3	0	1	0	5	[5,9]
2009-2010	58106	65882.6	8	0	0	2.21347	23.664	-0.0239375	-0.313411	4.08861	2.32	0.79	0.6	3.23	10.2	5.97	0.9	109	7.5	30.21	45	1	1	3	2	2	3	0	0	0	0	[0,4]
2009-2010	58118	62032.2	8	0	0	1.95222	17.25	0.130239	-0.530811	4.31461	1.5	0.89	0.6	3.84	11.5	4.37	0.18	135	8	32.08	48	2	3	2	3	1	3	0	1	0	0	[0,4]
2009-2010	58126	106366	5	0	0	1.1571	8.532	-0.418365	-0.74854	4.85714	0.948	0.7	0.6	3.4	9	3.79	0.7	115	8.4	20.45	20	1	2	2	1	2	3	0	0	0	1	[0,4]
2009-2010	58149	85589	9	0	0	0.742531	5.529	-0.347564	-0.907717	4.84	0.57	0.75	0.6	3.63	9.7	7.67	0.9	106	6.8	27.33	23	2	4	1	2	1	3	0	0	0	4	[0,4]
2009-2010	58176	37788.1	8	0	0	2.77603	37.761	0.465013	-0.197792	2.73684	3.07	0.95	0.6	2.6	12.3	8.84	1.8	83	7.5	25.56	73	2	2	3	3	2	3	0	1	0	0	[0,4]
2009-2010	58187	125173	7	0	0	2.22919	22.2	0.26278	-0.423247	3.25806	1.85	0.93	0.6	3.03	12	8.66	0.5	111	8.3	30.12	72	1	2	2	3	1	1	0	1	0	0	[0,4]
2009-2010	58194	94646.6	4	0	0	1.83016	15.62	0.0221879	-0.558866	4.50588	1.42	0.85	0.6	3.83	11	20.37	1.2	145	6.8	22.22	46	2	4	1	2	3	3	1	0	0	2	[0,4]
2009-2010	58205	22996.1	7	0	0	1.63468	13.816	-0.366152	-0.507339	4.47059	1.57	0.68	0.6	3.04	8.8	4.42	0.3	109	6.5	26.73	62	2	4	1	4	1	2	0	1	1	1	[0,4]
2009-2010	58221	28419.6	3	1	0	1.60896	13.34	-0.323083	-0.548192	4.22535	1.45	0.71	0.6	3	9.2	11.72	1.7	110	6.8	20.69	68	2	4	2	2	1	3	1	1	0	0	[0,4]
2009-2010	58230	18051.6	8	0	0	1.85856	15.246	0.200925	-0.618859	3.78723	1.26	0.94	0.6	3.56	12.1	4	1	141	9	33.81	60	2	4	2	3	2	2	1	1	0	0	[0,4]
2009-2010	58233	62143.2	8	0	0	1.92554	16.7156	0.140837	-0.551375	4.22222	1.441	0.9	0.6	3.8	11.6	6.07	0.5	167	11.7	42.48	22	1	1	2	5	1	1	0	0	0	1	[0,4]
2009-2010	58242	78221.6	9	1	0	2.03105	19.992	-0.139725	-0.374514	4.07895	2.04	0.76	0.6	3.1	9.8	9.31	0.7	99	5.8	24.21	50	1	2	3	3	1	3	0	0	0	13	[10,14]
2009-2010	58251	112565	8	0	0	0.980137	7.2842	-0.556045	-0.749409	5.66667	0.946	0.6	3.8	3.4	7.7	8.17	4.4	111	7.9	26.73	37	2	1	2	5	1	3	0	0	0	0	[0,4]
2009-2010	58270	156044	7	0	0	1.38759	7.719	0.317349	-0.933348	2.83333	0.498	1.2	0.6	3.4	15.5	23.07	0.7	112	8.4	18.02	30	1	2	1	2	2	3	0	0	0	4	[0,4]
2009-2010	58276	98757.3	7	0	0	2.77712	42.292	0.114986	-0.0927214	3.69333	4.36	0.75	0.6	2.77	9.7	9.29	0.3	105	7.3	19.87	80	1	2	2	4	1	3	0	1	0	0	[0,4]
2009-2010	58291	80035.6	7	0	0	1.08424	7.622	-0.208695	-0.838858	5.05	0.74	0.8	0.6	4.04	10.3	41.95	0.7	133	8.3	42.97	43	2	4	2	3	2	3	1	1	0	0	[0,4]
2009-2010	58296	59656.6	8	0	0	2.06794	20.3837	-0.048429	-0.389475	5.375	1.979	0.8	0.6	4.3	10.3	2.1	0.3	104	11.8	45.12	69	1	2	2	1	2	3	1	1	0	12	[10,14]
2009-2010	58304	58764.2	3	0	0	2.04652	21.1596	-0.321278	-0.240261	5.83333	2.748	0.6	0.6	3.5	7.7	13.77	5.2	125	7.6	37.77	60	1	4	3	1	3	3	0	1	0	3	[0,4]
2009-2010	58306	63240.6	6	1	0	0.43417	4.2196	-0.605023	-0.915845	4.83333	0.548	0.6	0.6	2.9	7.7	8.49	1.2	94	8.6	21.86	49	2	2	3	3	3	3	0	0	0	9	[5,9]
2009-2010	58312	248529	6	0	0	1.46222	11.7964	-0.480432	-0.519956	5	1.532	0.6	1.9	3	7.7	19.75	0.5	124	6	22.89	22	2	2	1	4	3	3	0	0	0	7	[5,9]
2009-2010	58313	81076.1	7	1	0	1.68328	14.7147	-0.430424	-0.406907	4.83333	1.911	0.6	0.6	2.9	7.7	8.8	1	128	6.3	24.01	29	2	4	2	4	3	3	0	0	0	0	[0,4]
2009-2010	58314	47207	6	0	0	0.852928	6.4141	-0.570193	-0.798676	6	0.833	0.6	0.6	3.6	7.7	3.46	4.5	132	6.8	32.79	31	1	1	2	5	1	1	1	0	0	0	[0,4]
2009-2010	58315	160120	6	1	0	1.929	16.7736	0.141491	-0.549604	4.11111	1.446	0.9	0.6	3.7	11.6	25.22	1.4	154	9.9	31.91	37	1	5	2	3	3	3	0	0	0	11	[10,14]
2009-2010	58319	282397	6	0	0	2.63039	36.848	0.0173387	-0.120254	4.78082	3.92	0.73	81.9	3.49	9.4	7.64	2.6	128	6.1	25.43	42	2	2	2	1	1	3	0	0	0	1	[0,4]
2009-2010	58325	19553	7	0	0	1.59355	13.4519	-0.452103	-0.452405	5	1.747	0.6	0.6	3	7.7	4.1	0.2	94	6.9	42.08	68	1	1	3	5	2	3	0	1	0	12	[10,14]
2009-2010	58331	49840.7	8	0	0	1.58386	12.21	-0.0179277	-0.679455	3.71765	1.11	0.85	1	3.16	11	51.2	1.3	117	10.1	25.61	45	1	3	3	3	1	3	0	1	0	1	[0,4]
2009-2010	58332	42718.8	6	0	0	0.676065	5.274	-0.463028	-0.901662	4.71429	0.586	0.7	0.6	3.3	9	5.12	1.5	134	9.3	21.79	42	1	1	2	3	1	1	0	0	0	0	[0,4]
2009-2010	58337	70163.7	8	0	0	2.2909	25.839	-0.0460161	-0.26152	4.8961	2.61	0.77	0.6	3.77	9.9	9.76	0.3	152	10.2	26.5	21	1	1	2	1	1	3	0	0	0	0	[0,4]
2009-2010	58339	55922.8	7	0	0	0.858072	5.883	-0.0697253	-0.92231	3.61628	0.53	0.86	0.6	3.11	11.1	6.83	0.4	105	7.2	26.72	41	1	1	2	4	1	1	0	0	0	4	[0,4]
2009-2010	58349	114365	7	0	0	1.65089	10.044	0.33539	-0.877222	2.08333	0.648	1.2	0.6	2.5	15.5	0.73	35.5	76	9.8	21.41	80	1	2	3	3	1	3	1	1	0	0	[0,4]
2009-2010	58354	109501	5	1	0	1.8895	16.124	0.134175	-0.569725	3.05556	1.39	0.9	0.6	2.75	11.6	21.82	0.18	91	9	20.27	76	1	2	2	1	3	3	0	0	0	5	[5,9]
2009-2010	58375	61166.2	8	0	0	2.53303	26.649	0.46632	-0.412456	2.95413	1.89	1.09	0.6	3.22	14.1	7.8	1.2	115	9.1	22.81	75	1	2	3	2	3	3	0	1	0	2	[0,4]
2009-2010	58384	195404	7	0	0	2.66879	32.8176	0.470971	-0.272427	2.8	2.544	1	0.6	2.8	12.9	6.84	0.7	89	7.6	33.1	36	2	2	2	1	1	2	0	1	0	0	[0,4]
2009-2010	58413	39083.9	8	1	0	2.38488	27.9851	0.047786	-0.244862	3.625	2.717	0.8	0.6	2.9	10.3	6.97	1.1	104	8.2	27.66	74	2	1	2	4	1	3	0	1	0	0	[0,4]
2009-2010	58419	109501	8	0	0	1.93436	11.328	0.339695	-0.880453	1.89051	0.64	1.37	0.6	2.59	17.7	7.37	1.1	73	9.1	40.74	75	1	2	2	3	2	3	1	1	0	1	[0,4]
2009-2010	58424	266182	7	0	0	1.71571	15.1998	-0.422095	-0.390729	5.16667	1.974	0.6	0.6	3.1	7.7	10.67	2.7	95	6.7	25.85	46	2	2	3	3	2	3	0	0	0	1	[0,4]
2009-2010	58435	63591	9	0	0	1.49151	11.4536	-0.16196	-0.678622	3.75	1.112	0.8	0.6	3	10.3	8.99	1.4	117	8	24.49	69	1	2	3	1	1	1	0	0	0	1	[0,4]
2009-2010	58450	51994.8	5	1	0	1.46259	10.5212	0.0722491	-0.766386	3.55556	0.907	0.9	150.9	3.2	11.6	0.34	25.5	107	8.5	28.98	43	1	1	2	5	1	3	0	0	0	1	[0,4]
2009-2010	58451	60277.6	6	0	0	1.69379	13.803	-0.0563323	-0.607226	3.91566	1.29	0.83	0.6	3.25	10.7	24.05	2.5	121	7.1	29.81	33	1	3	2	3	1	3	0	0	0	4	[0,4]
2009-2010	58454	19179.8	7	0	0	2.54676	31.1112	0.303515	-0.250176	3.11111	2.682	0.9	92.4	2.8	11.6	18.43	24.9	92	9.9	27.84	68	1	3	3	3	1	2	1	1	0	4	[0,4]
2009-2010	58473	92980.1	7	1	0	2.32629	25.194	0.205123	-0.336006	3.71591	2.21	0.88	0.6	3.27	11.4	16.51	0.3	110	7.7	25.28	57	1	4	3	3	1	1	0	1	0	0	[0,4]
2009-2010	58491	92253.9	8	0	1	1.60609	12.8441	-0.144593	-0.623953	4.25	1.247	0.8	0.6	3.4	10.3	20.67	0.3	115	7.1	26.34	70	2	2	2	4	2	3	0	0	0	0	[0,4]
2009-2010	58501	29592.5	5	1	0	2.16489	22.542	-0.0383679	-0.336006	4.20253	2.21	0.79	0.6	3.32	10.2	10.85	1	145	8.5	29.2	60	2	4	2	2	1	3	0	1	0	3	[0,4]
2009-2010	58515	54271.7	9	0	0	0.418362	3.926	-0.643596	-0.832442	8.75	0.755	0.4	0.9	3.5	5.2	8.69	1	124	7.7	25.67	48	2	1	2	2	3	2	1	0	0	0	[0,4]
2009-2010	58520	57860.6	6	0	0	1.01029	6.6932	0.031657	-0.905082	3.88889	0.577	0.9	0.6	3.5	11.6	3.69	0.4	123	8.2	23.72	56	2	4	3	2	1	3	1	0	0	1	[0,4]
2009-2010	58525	47909.9	4	0	0	1.02363	7.062	-0.135794	-0.872339	4.01205	0.66	0.83	0.6	3.33	10.7	18.13	0.4	119	7.5	30.78	41	2	1	2	1	1	1	0	1	0	0	[0,4]
2009-2010	58530	43635.4	8	1	0	1.96602	15.972	0.323561	-0.638622	2.57843	1.21	1.02	0.6	2.63	13.2	47.12	176	85	7.5	33.81	36	1	2	2	1	1	1	0	1	0	1	[0,4]
2009-2010	58555	42986.6	6	0	0	1.04145	7.3027	-0.212502	-0.851997	3.75	0.709	0.8	1	3	10.3	4.51	7.7	98	7.3	29.68	47	1	1	3	1	1	2	0	0	0	4	[0,4]
2009-2010	58558	35799.7	7	0	0	1.51198	11.6905	-0.159014	-0.669094	4.375	1.135	0.8	0.6	3.5	10.3	12.09	0.3	106	6.2	24.15	34	2	2	2	3	2	3	0	0	0	0	[0,4]
2009-2010	58576	61573.3	3	1	0	1.41895	10.486	-0.0960572	-0.734681	4.24096	0.98	0.83	0.6	3.52	10.7	38.28	0.6	131	9.9	30.78	33	1	2	3	2	3	3	1	0	0	10	[10,14]
2009-2010	58577	61140	6	0	0	1.20372	8.712	-0.271441	-0.778168	3.87013	0.88	0.77	0.6	2.98	9.9	12.46	0.4	95	6.4	30.18	46	2	3	2	4	2	3	0	0	0	0	[0,4]
2009-2010	58591	225635	7	0	0	2.45638	31.284	-0.0953934	-0.155664	5.14286	3.476	0.7	16.9	3.6	9	4.44	3.4	129	7.9	32.65	53	2	5	2	4	1	3	1	0	0	0	[0,4]
2009-2010	58601	51232.2	5	0	0	1.95045	18.1688	-0.294496	-0.154037	7.5	3.494	0.4	0.6	3	5.2	12.25	0.3	110	5.3	34.72	45	2	3	2	2	2	3	0	0	0	2	[0,4]
2009-2010	58605	197905	7	0	0	1.57097	12.906	-0.355847	-0.553862	4.85714	1.434	0.7	2.2	3.4	9	10.65	0.6	137	8.2	23.99	38	2	2	2	2	2	3	0	1	0	1	[0,4]
2009-2010	58606	93757.6	6	0	0	1.73601	14.626	-0.1221	-0.558866	3.5	1.42	0.8	0.6	2.8	10.3	7.79	0.7	139	10.5	21.59	28	1	2	2	3	3	3	0	0	0	3	[0,4]
2009-2010	58615	75490.6	7	1	0	1.09709	7.777	-0.24559	-0.825995	3.94872	0.77	0.78	0.6	3.08	10.1	6.84	4.4	98	6.9	24.79	48	2	2	2	2	3	3	0	0	0	2	[0,4]
2009-2010	58639	15954.9	8	0	0	2.76016	38.512	0.382183	-0.170562	3.71111	3.32	0.9	0.6	3.34	11.6	5.7	1.7	121	8.3	38.25	60	1	3	3	1	1	2	1	1	0	0	[0,4]
2009-2010	58647	56376.9	8	0	0	1.36408	10.494	-0.390612	-0.656383	5	1.166	0.7	0.6	3.5	9	7.17	0.3	176	10.4	25.53	51	2	4	3	1	3	3	1	0	0	2	[0,4]
2009-2010	58653	88891.6	4	0	0	0.573392	4.59	-0.264081	-0.948668	4.1519	0.45	0.79	0.6	3.28	10.2	8.66	0.18	140	10.3	23.23	55	2	4	2	1	3	3	0	1	0	5	[5,9]
2009-2010	58680	65625.3	10	0	0	1.72177	15.2922	-0.420509	-0.387726	5.83333	1.986	0.6	0.6	3.5	7.7	13.62	1.1	129	6.2	40.81	25	1	2	1	1	3	3	0	0	0	3	[0,4]
2009-2010	58689	75022.9	6	0	0	1.82101	14.375	0.242705	-0.662924	3.17526	1.15	0.97	0.6	3.08	12.5	22.29	0.7	127	8.5	25.04	52	1	4	2	2	1	2	0	0	0	2	[0,4]
2009-2010	58690	184623	6	1	0	2.14307	20.976	0.15628	-0.42599	3.81818	1.84	0.88	0.6	3.36	11.4	17.51	0.18	122	7.2	36.22	66	2	2	1	4	1	3	0	1	0	2	[0,4]
2009-2010	58692	42794.2	6	1	0	2.53678	33.903	-0.0627901	-0.131429	4	3.767	0.7	0.6	2.8	9	39.89	0.18	104	7	27.28	45	1	2	2	3	3	3	0	0	0	1	[0,4]
2009-2010	58703	97374.4	6	1	0	2.20449	24.318	-0.189702	-0.247124	4.71429	2.702	0.7	5	3.3	9	76.09	120.7	111	6.8	25.59	78	1	2	2	1	1	1	0	1	1	14	[10,14]
2009-2010	58704	61516	6	0	0	2.3617	28.458	-0.132472	-0.187249	4.42857	3.162	0.7	0.6	3.1	9	3.8	213.1	115	7.8	35.91	47	1	1	1	1	2	1	0	0	0	0	[0,4]
2009-2010	58717	112393	4	1	0	1.56767	12.36	-0.15066	-0.642629	3.8375	1.2	0.8	0.6	3.07	10.3	6.23	0.4	94	7.6	30.06	35	2	3	2	2	1	1	0	1	0	4	[0,4]
2009-2010	58728	17912.2	6	0	0	1.79764	14.7088	0.118316	-0.61574	3.33333	1.268	0.9	0.6	3	11.6	11.71	0.6	110	7.8	28.77	66	2	1	3	3	2	3	0	1	0	0	[0,4]
2009-2010	58741	20460.3	8	0	0	2.01608	20.142	-0.249861	-0.330089	4.42857	2.238	0.7	0.6	3.1	9	2.63	4.9	125	8.2	30.26	60	2	1	2	5	1	3	1	1	0	6	[5,9]
2009-2010	58760	54855.6	7	0	0	1.12074	7.616	-0.0317168	-0.864109	3.42529	0.68	0.87	1.5	2.98	11.2	26.43	0.4	105	9.5	32.18	41	1	3	1	3	2	3	0	0	0	2	[0,4]
2009-2010	58767	289362	9	1	1	1.80327	16.281	-0.306482	-0.434614	4.57143	1.809	0.7	0.6	3.2	9	11.28	1.3	116	7.5	28.27	59	1	2	3	2	1	3	1	0	0	10	[10,14]
2009-2010	58772	104395	6	0	0	2.72335	37.12	0.367879	-0.183078	3.75556	3.2	0.9	11.4	3.38	11.6	4.54	3.7	121	8.3	23.81	74	2	2	2	4	2	3	0	1	0	0	[0,4]
2009-2010	58779	33577.3	6	0	0	2.2847	25.3174	0.0144611	-0.28741	4.375	2.458	0.8	0.6	3.5	10.3	13.09	2.8	139	9.5	42.17	69	1	4	3	3	1	3	1	1	0	2	[0,4]
2009-2010	58798	41078.9	6	0	0	1.60529	12.8338	-0.144722	-0.624346	3.75	1.246	0.8	0.6	3	10.3	16.7	0.4	94	9.7	25.62	69	1	4	3	3	1	2	1	1	0	0	[0,4]
2009-2010	58799	72935.5	4	0	0	1.87108	17.195	-0.225237	-0.434333	3.74324	1.81	0.74	0.6	2.77	9.5	12.87	1.7	107	7.2	28.78	26	2	1	1	2	3	3	0	0	0	12	[10,14]
2009-2010	58809	62285	6	1	0	1.32034	9.54	-0.126852	-0.769439	3.53659	0.9	0.82	0.6	2.9	10.6	9.69	0.7	89	7.3	26.49	57	2	2	3	4	3	3	0	0	0	3	[0,4]
2009-2010	58810	202920	7	0	0	1.45423	11.484	-0.376416	-0.612633	4.42857	1.276	0.7	0.6	3.1	9	9.79	0.6	132	7.3	24.53	38	2	2	3	4	2	3	0	0	0	1	[0,4]
2009-2010	58853	169530	7	0	0	1.39282	10.8	-0.386236	-0.642629	4.1	1.2	0.7	0.6	2.87	9	14.04	1.3	105	6.7	32.32	35	1	2	2	3	1	3	0	0	0	1	[0,4]
2009-2010	58856	266182	5	0	0	0.775091	5.823	-0.455645	-0.877627	5	0.647	0.7	0.6	3.5	9	23.75	0.3	130	7.2	33.85	40	2	2	2	3	3	3	0	0	0	8	[5,9]
2009-2010	58861	265623	7	0	0	2.84572	44.2	0.243193	-0.0990602	3.80247	4.25	0.81	0.6	3.08	10.4	56.65	92.8	97	7.4	24.34	45	1	2	2	4	1	3	0	0	0	4	[0,4]
2009-2010	58870	247465	8	0	0	2.40275	28.4898	0.0540099	-0.237633	4.25	2.766	0.8	0.6	3.4	10.3	7.86	0.5	113	7.3	28.32	55	2	2	1	3	2	3	1	0	0	3	[0,4]
2009-2010	58897	52614	7	0	0	1.69902	14.792	-0.371927	-0.460384	3.98507	1.72	0.67	0.6	2.67	8.6	6.52	0.4	91	6.1	27.35	46	1	1	2	5	2	3	0	0	0	3	[0,4]
2009-2010	58898	171233	8	1	0	2.6628	34.9392	0.344974	-0.204777	3.55556	3.012	0.9	0.6	3.2	11.6	14.9	0.8	126	9.1	33.33	66	1	2	2	4	2	3	0	1	0	4	[0,4]
2009-2010	58902	95325.2	6	0	0	1.83092	16.366	-0.188618	-0.475536	6.23684	1.67	0.76	0.6	4.74	9.8	19.18	0.5	73	7.1	19.61	23	2	4	2	1	3	3	0	0	0	4	[0,4]
2009-2010	58908	104103	7	0	0	2.69018	36.252	0.328365	-0.18526	3.42045	3.18	0.88	0.6	3.01	11.4	6.73	1.3	119	6.8	31.63	80	1	2	3	4	3	3	0	1	0	1	[0,4]
2009-2010	58933	18755.1	6	0	0	1.21003	8.928	-0.369936	-0.743334	3.875	0.96	0.72	0.6	2.79	9.3	16.02	0.7	107	8.5	29.48	62	1	3	2	3	1	3	0	0	0	0	[0,4]
2009-2010	58935	60750.5	5	1	0	1.16445	7.992	-0.0467058	-0.847355	3.19767	0.72	0.86	0.9	2.75	11.1	24.42	1.1	114	10.7	35.06	61	1	2	2	5	2	3	1	1	0	6	[5,9]
2009-2010	58942	163022	7	1	0	1.41819	11.2882	-0.489088	-0.542574	6.33333	1.466	0.6	0.6	3.8	7.7	17.03	0.5	179	10.5	24.29	39	1	2	3	3	2	3	0	1	0	5	[5,9]
2009-2010	58943	18099.1	6	0	0	1.22735	9.108	-0.382391	-0.730367	3.43662	0.99	0.71	0.6	2.44	9.2	9.69	0.18	93	6.9	25.67	65	1	1	3	1	2	1	0	1	0	0	[0,4]
2009-2010	58959	169235	7	0	0	2.51423	33.147	-0.0720143	-0.137996	4.57143	3.683	0.7	1	3.2	9	8.44	216.9	134	6.9	24.36	34	1	2	2	3	1	3	0	0	0	2	[0,4]
2009-2010	58972	44531.7	8	0	0	0.890624	6.6605	-0.566205	-0.784717	4.33333	0.865	0.6	0.6	2.6	7.7	6.16	3.3	57	3.4	20.33	42	2	1	3	5	3	3	1	1	0	0	[0,4]
2009-2010	58978	55512.8	7	0	0	1.73751	14.112	0.0414206	-0.618859	4.8046	1.26	0.87	0.6	4.18	11.2	77.2	0.9	181	11.8	39.06	41	1	2	2	3	3	1	1	1	0	2	[0,4]
2009-2010	58993	85054.7	8	0	0	1.71632	15.05	-0.367966	-0.451527	4.98507	1.75	0.67	0.6	3.34	8.6	12.41	0.6	146	6.8	25.94	38	2	3	1	5	3	3	0	0	0	0	[0,4]
2009-2010	59018	43057.1	5	0	0	2.29257	24.128	0.225103	-0.365041	3.96667	2.08	0.9	0.6	3.57	11.6	9.4	0.6	129	8.7	29.9	51	2	3	2	3	1	3	1	0	0	1	[0,4]
2009-2010	59019	71067.1	5	0	0	2.2016	23.2986	-0.011134	-0.325109	3.75	2.262	0.8	0.6	3	10.3	28.61	1.3	111	7.2	48.09	54	1	4	3	4	1	3	0	1	1	3	[0,4]
2009-2010	59026	117484	7	0	0	1.61726	12.9883	-0.142782	-0.618468	3.375	1.261	0.8	0.6	2.7	10.3	15.93	0.2	77	6.3	24.99	73	1	2	2	4	2	3	0	1	0	1	[0,4]
2009-2010	59043	87216.7	6	0	0	1.56266	12.474	-0.223027	-0.618859	4.80519	1.26	0.77	0.6	3.7	9.9	69.01	0.6	134	8.1	21.71	31	1	4	1	2	3	3	0	0	0	4	[0,4]
2009-2010	59053	275345	7	0	0	1.98924	19.9815	-0.340833	-0.263955	5.5	2.595	0.6	8.3	3.3	7.7	0.62	5.8	134	7.8	27.2	50	2	2	2	2	1	3	0	0	0	0	[0,4]
2009-2010	59079	230458	5	0	0	2.36217	27.3568	0.0399989	-0.254208	4	2.656	0.8	0.6	3.2	10.3	7.09	3.2	95	5.8	25.44	42	2	2	2	4	1	3	0	0	0	0	[0,4]
2009-2010	59089	224683	8	1	0	1.37637	10.388	-0.267954	-0.70045	4.46053	1.06	0.76	0.6	3.39	9.8	17.08	0.6	123	6.5	33.92	39	2	2	2	3	2	2	0	1	0	0	[0,4]
2009-2010	59091	35390.6	8	0	0	2.10319	21.115	-0.0390493	-0.372121	3.875	2.05	0.8	0.6	3.1	10.3	19.86	0.18	140	9.6	29.48	76	1	3	3	3	1	2	1	0	0	0	[0,4]
2009-2010	59095	22726	7	0	0	3.25334	55.461	0.714347	-0.115449	2.84259	3.99	1.08	0.6	3.07	13.9	29.43	1.3	116	10.3	22.32	68	2	4	2	2	3	2	1	1	0	1	[0,4]
2009-2010	59106	31180.2	7	0	0	1.50317	12.06	-0.368107	-0.588227	3.87143	1.34	0.7	0.6	2.71	9	79.43	0.18	112	7.9	24.25	72	2	5	2	4	1	3	1	1	0	0	[0,4]
2009-2010	59137	96890.2	8	0	0	1.46514	11.61	-0.374602	-0.607226	4.71429	1.29	0.7	0.6	3.3	9	21.94	0.2	112	8.4	42.86	35	2	4	2	3	1	1	0	0	0	0	[0,4]
2009-2010	59140	278161	7	0	0	2.23892	25.6487	-0.249716	-0.169462	5.16667	3.331	0.6	0.6	3.1	7.7	7.28	0.18	128	7	27.87	58	2	2	2	4	1	3	0	0	0	4	[0,4]
2009-2010	59149	176173	8	1	0	1.41589	11.052	-0.382625	-0.631454	3.85714	1.228	0.7	0.6	2.7	9	5.36	0.4	104	6.2	33.07	61	1	2	3	2	1	3	0	0	0	0	[0,4]
2009-2010	59157	99868.1	7	0	0	1.81084	16.7167	-0.3961	-0.344443	4.33333	2.171	0.6	8.1	2.6	7.7	0.11	116.4	80	5.2	17.64	75	2	2	2	2	2	3	0	1	0	2	[0,4]
2009-2010	59186	222579	8	0	0	2.24486	24.3286	0.00195739	-0.305231	3.75	2.362	0.8	0.6	3	10.3	17.32	0.3	113	8.2	23.53	45	1	2	2	4	2	3	0	0	0	2	[0,4]
2009-2010	59198	73808.3	6	1	0	0.657115	5.175	-0.464352	-0.905837	4.42857	0.575	0.7	0.6	3.1	9	5.48	0.4	102	6.8	24.23	34	1	4	1	3	1	1	0	0	0	2	[0,4]
2009-2010	59204	33944.7	6	1	0	1.38652	10.622	-0.331493	-0.671158	4.23288	1.13	0.73	0.6	3.09	9.4	7.58	0.4	119	7.8	25.06	72	1	1	2	3	1	2	0	1	0	13	[10,14]
2009-2010	59219	74004.4	6	0	0	1.26654	9.18	-0.209225	-0.769439	4.26582	0.9	0.79	0.6	3.37	10.2	14.4	0.18	111	5.5	21.3	32	2	4	1	4	1	3	0	0	0	1	[0,4]
2009-2010	59224	168712	8	0	0	2.26922	23.5712	0.218766	-0.376441	4.22222	2.032	0.9	0.6	3.8	11.6	6.82	0.6	123	10.4	25.21	39	2	2	2	4	1	3	0	0	0	0	[0,4]
2009-2010	59226	69202.8	6	1	0	2.1895	22.176	0.136035	-0.389224	3.58621	1.98	0.87	65.1	3.12	11.2	11.91	0.9	115	8.9	29.25	64	2	2	3	2	3	2	1	1	0	1	[0,4]
2009-2010	59230	183296	9	0	0	2.43875	28.06	0.253988	-0.290662	3.11236	2.44	0.89	0.6	2.77	11.5	15.1	0.6	106	8.9	24.22	67	1	2	2	3	2	3	0	1	0	0	[0,4]
2009-2010	59247	106485	4	0	0	0.904083	6.3654	-0.223586	-0.889226	4.375	0.618	0.8	0.6	3.5	10.3	9.3	3.1	98	11.7	40.18	48	1	4	1	3	1	3	0	1	0	2	[0,4]
2009-2010	59249	24796.5	7	0	0	1.85656	17.172	-0.293392	-0.407695	4.57143	1.908	0.7	0.6	3.2	9	41.97	0.9	154	8.3	25.77	71	2	4	2	1	1	2	0	1	0	0	[0,4]
2009-2010	59250	59978.5	8	0	0	1.67938	13.872	-0.150332	-0.580766	3.82278	1.36	0.79	0.6	3.02	10.2	24.9	0.3	143	9	31.29	66	1	4	2	3	1	3	1	1	0	0	[0,4]
2009-2010	59263	56734.6	6	0	0	1.83058	16.016	-0.0858099	-0.517276	4.07407	1.54	0.81	0.6	3.3	10.4	10.66	1.4	124	8.4	29.86	29	2	1	2	1	3	3	0	0	0	0	[0,4]
2009-2010	59264	187807	5	1	0	1.76018	15.39	-0.250317	-0.491186	4.41892	1.62	0.74	0.6	3.27	9.5	21.87	0.3	101	7	28.38	35	1	2	1	3	3	3	0	0	0	4	[0,4]
2009-2010	59284	285756	8	0	0	1.59812	13.5135	-0.451047	-0.450068	5.66667	1.755	0.6	0.6	3.4	7.7	11.73	0.8	137	6.4	28.05	51	2	2	2	4	1	3	0	0	0	1	[0,4]
2009-2010	59294	71547.4	7	0	0	2.16589	21.756	0.113506	-0.394264	3.55814	1.96	0.86	0.6	3.06	11.1	4.53	2.7	96	7.3	24.12	43	2	2	2	2	1	3	0	0	0	0	[0,4]
2009-2010	59295	47344	5	0	1	1.35836	10.54	-0.446555	-0.626709	5.48485	1.24	0.66	0.6	3.62	8.5	8.21	0.8	156	7.9	26.63	45	2	3	2	4	1	1	0	0	0	1	[0,4]
2009-2010	59310	60815.5	7	0	0	2.07034	21.672	-0.315876	-0.205023	7.58929	3.01	0.56	1.2	4.25	7.2	9.75	0.4	210	5.5	22.78	30	2	2	1	1	2	2	0	0	0	0	[0,4]
2009-2010	59314	60658.6	6	0	0	1.58688	13.113	-0.352838	-0.545727	4	1.457	0.7	0.6	2.8	9	17.32	0.7	93	11.7	38.31	47	1	1	2	5	1	2	0	0	0	0	[0,4]
2009-2010	59316	77548.3	7	1	0	1.79057	15.865	-0.243726	-0.475536	4.43243	1.67	0.74	0.6	3.28	9.5	5.79	5.6	110	8.6	18.29	54	2	2	3	5	3	3	0	0	0	3	[0,4]
2009-2010	59317	95918.2	6	1	0	1.41782	10.6399	-0.172033	-0.711925	4.25	1.033	0.8	0.6	3.4	10.3	5.72	12.9	121	7.3	16.51	21	2	2	2	3	3	3	0	0	0	3	[0,4]
2009-2010	59320	107280		1	0	2.15241	16.585	0.388013	-0.696224	2.125	1.07	1.2	0.6	2.55	15.5	4.16	0.18	91	7.5	28.47	72	2	2	3	4	2	3	0	1	0	1	[0,4]
2009-2010	59324	184623	7	0	0	1.63293	13.846	-0.386433	-0.494376	5.10448	1.61	0.67	0.6	3.42	8.6	3.89	0.7	148	7.1	33.99	65	2	2	2	2	2	3	0	0	0	2	[0,4]
2009-2010	59326	18796.1	8	0	0	1.77413	16.08	-0.394816	-0.381793	4.56452	2.01	0.62	0.6	2.83	8	7.45	0.18	136	7.5	30.39	66	1	1	2	5	1	1	0	1	0	6	[5,9]
2009-2010	59337	84149.9	4	0	0	2.09311	21.47	-0.16586	-0.325521	4.51351	2.26	0.74	0.6	3.34	9.5	9.02	0.5	143	7.9	31.05	42	2	2	3	4	3	3	0	1	0	7	[5,9]
2009-2010	59342	63622.4	6	0	0	1.33594	8.704	0.218896	-0.864109	3.50505	0.68	0.99	0.6	3.47	12.8	2.27	0.6	106	7.8	39.1	46	1	3	2	4	1	2	0	1	0	0	[0,4]
2009-2010	59345	32327.4	7	0	0	2.70677	36.685	0.34835	-0.184166	3.32584	3.19	0.89	0.6	2.96	11.5	5.89	0.6	109	7.7	29.78	76	2	2	3	1	2	3	0	1	0	0	[0,4]
2009-2010	59368	85726.9	7	0	0	2.1861	22.2	0.118793	-0.384253	4.59302	2	0.86	0.6	3.95	11.1	5.22	2.4	149	10.5	27.26	22	2	1	2	5	1	2	0	0	0	0	[0,4]
2009-2010	59386	42774.3	7	0	0	1.83387	16.1298	-0.102959	-0.508654	3.625	1.566	0.8	0.6	2.9	10.3	10.82	0.7	116	15.1	26.38	61	1	4	3	3	2	2	1	1	1	1	[0,4]
2009-2010	59398	42950.3	4	1	0	0.661744	4.9955	-0.239533	-0.937652	4.125	0.485	0.8	0.6	3.3	10.3	8.31	0.8	138	8.8	28.55	45	2	2	2	3	3	2	0	0	0	3	[0,4]
2009-2010	59428	203331	7	0	0	1.43044	11.214	-0.380299	-0.624346	4.42857	1.246	0.7	0.6	3.1	9	4.21	5.7	114	6.8	25.47	48	2	2	2	4	2	3	0	0	0	1	[0,4]
2009-2010	59433	183587	7	1	0	1.53032	11.9068	-0.15632	-0.660466	3.625	1.156	0.8	0.6	2.9	10.3	3.78	1.8	97	6.2	24.15	63	2	2	2	4	2	3	0	1	0	1	[0,4]
2009-2010	59453	276575	7	0	0	2.62491	33.64	0.331068	-0.219059	3.88889	2.9	0.9	0.6	3.5	11.6	9.46	0.2	132	9	22.28	26	2	5	2	4	1	3	0	0	0	3	[0,4]
2009-2010	59457	296521	7	0	0	0.59246	4.851	-0.468672	-0.919099	4.85714	0.539	0.7	0.6	3.4	9	3.48	0.4	102	5.8	31.28	26	2	2	1	3	1	3	0	1	0	3	[0,4]
2009-2010	59493	38866.7	8	0	0	1.54154	10.138	0.298803	-0.838858	2.83962	0.74	1.06	0.6	3.01	13.7	17.11	1.4	106	8.4	25.26	52	1	1	1	2	1	1	0	0	0	1	[0,4]
2009-2010	59514	45561.3	4	1	0	1.95147	19.2	-0.343569	-0.298034	5	2.4	0.62	0.6	3.1	8	13.9	5.9	149	8.5	51.3	41	1	2	2	1	2	2	1	1	0	0	[0,4]
2009-2010	59531	113253	7	1	0	2.16486	23.373	-0.203148	-0.263629	4	2.597	0.7	0.6	2.8	9	50.14	0.18	88	6.9	24.19	37	1	2	2	2	3	3	0	0	0	10	[10,14]
2009-2010	59533	79502.7	7	0	0	1.63221	13.184	-0.140321	-0.611085	5.125	1.28	0.8	0.6	4.1	10.3	12.85	0.3	222	14.3	30.4	42	1	4	2	2	1	1	0	0	0	0	[0,4]
2009-2010	59546	48826.3	4	1	0	1.59904	13.509	-0.442534	-0.463375	4.70492	1.71	0.61	0.6	2.87	7.9	5.14	0.3	82	6.1	34.23	49	2	1	3	2	1	3	0	1	0	4	[0,4]
2009-2010	59566	219785	7	0	0	2.40022	28.4177	0.0531225	-0.238651	4	2.759	0.8	51.5	3.2	10.3	8.81	28.5	104	7.2	18.11	55	2	2	3	2	1	3	0	1	0	0	[0,4]
2009-2010	59567	42287.7	8	0	0	1.44241	11.349	-0.378359	-0.618468	4.57143	1.261	0.7	0.6	3.2	9	5.39	2.1	132	8.3	36.86	33	1	1	3	5	1	1	0	0	0	8	[5,9]
2009-2010	59571	161287	8	0	0	1.52146	11.1592	0.0791689	-0.742468	4.11111	0.962	0.9	0.6	3.7	11.6	10.57	0.7	133	9.7	29.39	35	2	2	1	3	1	3	0	0	0	0	[0,4]
2009-2010	59584	231784	8	0	0	2.47365	26.9997	0.411998	-0.362018	4	2.093	1	0.6	4	12.9	9.03	0.5	157	9.4	25.88	21	2	2	1	3	1	3	0	0	0	9	[5,9]
2009-2010	59594	300164	5	1	0	0.877604	6.222	-0.244958	-0.892373	4.59494	0.61	0.79	0.6	3.63	10.2	15.81	0.18	137	7.9	27.37	42	2	2	3	1	2	3	0	0	0	0	[0,4]
2009-2010	59604	85981.3	8	0	0	2.22993	23.9681	-0.00261755	-0.312031	3.75	2.327	0.8	0.6	3	10.3	6.8	1.4	92	7.7	26.18	78	2	2	2	3	1	3	0	1	0	0	[0,4]
2009-2010	59607	103242	8	1	0	1.07338	7.5396	-0.209679	-0.842265	4.75	0.732	0.8	0.6	3.8	10.3	28.07	0.2	122	7.9	34.38	71	1	2	2	2	2	3	1	1	0	3	[0,4]
2009-2010	59638	80789.1	9	0	0	1.139	8.379	-0.420505	-0.75593	4.71429	0.931	0.7	0.6	3.3	9	8.14	1.8	130	8.8	27.22	40	2	1	2	2	3	3	0	0	0	0	[0,4]
2009-2010	59640	70043.9	7	0	0	1.89244	17.46	-0.190282	-0.437151	4.37333	1.8	0.75	0.6	3.28	9.7	11.39	0.7	140	7.3	41.79	54	2	2	2	4	1	3	0	1	0	7	[5,9]
2009-2010	59644	26044.3	6	1	0	1.89096	17.0774	-0.0908447	-0.479247	3.75	1.658	0.8	0.6	3	10.3	54.6	0.5	84	8.9	32.59	64	1	1	2	5	2	1	1	1	0	13	[10,14]
2009-2010	59665	52431.4	6	0	0	1.3265	10.107	-0.396129	-0.674055	4.57143	1.123	0.7	0.6	3.2	9	11.82	0.7	104	8.4	28.93	42	1	2	1	3	1	1	1	0	0	0	[0,4]
2009-2010	59666	18538.2	7	0	0	2.47547	31.887	-0.0877282	-0.149699	4.28571	3.543	0.7	0.6	3	9	2.38	1.1	121	5.6	27.62	66	2	4	2	1	2	3	1	0	0	0	[0,4]
2009-2010	59674	218808	5	1	1	2.32607	25.07	0.219956	-0.342475	3.06742	2.18	0.89	0.6	2.73	11.5	10.47	0.3	97	8.8	35.34	61	1	2	3	3	1	3	0	1	0	1	[0,4]
2009-2010	59748	252981	7	0	0	2.07252	21.36	-0.243055	-0.298034	3.71014	2.4	0.69	0.6	2.56	8.9	37.82	811	58	6.5	23.11	48	1	2	2	1	3	3	0	0	0	0	[0,4]
2009-2010	59749	318628	7	0	0	1.36512	9.768	-0.026878	-0.778168	3.60465	0.88	0.86	0.6	3.1	11.1	13.56	0.5	110	5.9	20.76	52	2	2	2	2	1	2	0	0	0	0	[0,4]
2009-2010	59752	60091.1	6	0	0	2.32704	26.001	0.093514	-0.292486	4.36145	2.43	0.83	1.8	3.62	10.7	17.07	4.2	149	7.9	22.98	46	2	3	3	4	1	3	0	1	0	5	[5,9]
2009-2010	59758	266663	8	0	0	2.23508	24.816	-0.133888	-0.256725	4.63014	2.64	0.73	0.6	3.38	9.4	30.82	1	139	7.8	26.56	54	1	2	2	4	1	3	1	0	0	2	[0,4]
2009-2010	59765	31568.5	7	0	0	1.96701	18.4267	-0.0735489	-0.440273	4.125	1.789	0.8	0.6	3.3	10.3	3.16	0.5	129	8	27.46	51	2	1	2	2	1	3	0	0	0	1	[0,4]
2009-2010	59768	21850.9	6	0	0	0.738282	5.488	-0.329934	-0.911441	4.35526	0.56	0.76	0.6	3.31	9.8	10.54	0.5	104	5.9	18.46	64	2	3	3	3	3	3	0	0	0	12	[10,14]
2009-2010	59779	233978	8	0	0	2.48022	31.428	-0.00570294	-0.178797	4.37333	3.24	0.75	10.5	3.28	9.7	0.33	152.2	162	8.5	25.51	47	2	2	2	3	3	3	0	0	0	0	[0,4]
2009-2010	59786	113714	7	0	0	1.11011	7.668	-0.109022	-0.851576	4.11905	0.71	0.84	0.6	3.46	10.8	7.31	0.4	102	6.8	28.89	26	2	4	1	2	1	3	0	0	0	0	[0,4]
2009-2010	59788	61914.7	8	0	0	2.25807	22.967	0.257184	-0.401954	2.68478	1.93	0.92	0.6	2.47	11.9	3.58	0.18	103	6.8	34.52	80	2	2	1	3	2	3	1	1	0	0	[0,4]
2009-2010	59791	103972	8	0	0	2.0277	18.5136	0.161179	-0.498876	4	1.596	0.9	0.6	3.6	11.6	3.74	0.2	132	8	31.88	21	2	1	2	1	3	3	0	0	0	4	[0,4]
2009-2010	59818	52506.2	6	0	0	2.37677	28.89	-0.126688	-0.181997	5	3.21	0.7	0.6	3.5	9	6.2	0.18	153	9.4	30.82	51	1	3	2	5	1	1	1	1	0	0	[0,4]
2009-2010	59822	60055.5	10	0	0	2.27213	22.0719	0.36152	-0.463075	3.7	1.711	1	0.6	3.7	12.9	9.46	0.5	168	8.9	26.12	21	2	1	2	2	2	2	0	0	0	0	[0,4]
2009-2010	59827	39104.1	7	0	0	2.11435	21.3519	-0.0360132	-0.36668	3.625	2.073	0.8	0.6	2.9	10.3	71.99	0.3	97	7.5	26.58	77	1	4	2	5	1	1	0	1	0	1	[0,4]
2009-2010	59844	52566.4	9	0	0	1.48971	11.433	-0.162216	-0.679455	3.475	1.11	0.8	0.6	2.78	10.3	60.28	2.1	83	7.4	42.14	79	1	4	3	5	1	1	0	1	0	0	[0,4]
2009-2010	59859	241699	8	0	0	2.67342	36.3	0.263914	-0.172581	3.83529	3.3	0.85	0.6	3.26	11	4.66	0.7	99	6.2	22.77	35	2	2	2	4	2	3	0	0	0	2	[0,4]
2009-2010	59864	61175.9	6	0	0	2.2979	26.19	-0.0725668	-0.247427	4.21333	2.7	0.75	0.6	3.16	9.7	17.93	0.6	120	9.1	24.96	50	2	4	2	2	3	3	0	0	0	3	[0,4]
2009-2010	59869	28712.5	7	1	0	2.09685	22.074	-0.291688	-0.16312	6	3.396	0.5	0.9	3	6.5	10.93	0.2	82	6	29.89	62	2	1	2	2	2	3	1	1	1	5	[5,9]
2009-2010	59873	67339	6	0	0	1.98765	18.204	0.0712294	-0.484866	3.60465	1.64	0.86	0.6	3.1	11.1	7.81	1.6	98	7.6	44.51	55	1	4	3	1	2	3	1	1	0	5	[5,9]
2009-2010	59890	251630	8	0	0	1.5064	11.2	0.00811268	-0.726061	3.29885	1	0.87	0.6	2.87	11.2	4.22	1.4	97	7.9	25.42	48	1	2	2	2	2	3	0	0	0	6	[5,9]
2009-2010	59892	209891	8	1	0	1.58619	12.771	-0.219141	-0.607226	4.25974	1.29	0.77	0.6	3.28	9.9	22.16	6.3	121	8.1	29.78	45	1	2	3	3	3	3	0	1	0	5	[5,9]
2009-2010	59906	72935.5	8	0	0	1.03592	6.9	0.0161042	-0.896272	4.50562	0.6	0.89	0.6	4.01	11.5	7.38	1	147	8.7	20.4	24	2	1	1	2	1	3	0	0	0	4	[0,4]
2009-2010	59925	127387	9	0	0	2.02057	20.501	-0.306686	-0.285266	4.17188	2.47	0.64	0.6	2.67	8.3	21.23	2	118	7.7	23.15	80	1	2	3	2	1	1	1	1	1	0	[0,4]
2009-2010	59927	86568.1	6	1	0	1.17552	8.648	-0.388702	-0.752016	5.30986	0.94	0.71	2.1	3.77	9.2	2.21	0.9	181	12.5	25.15	26	1	3	2	3	1	3	0	0	0	4	[0,4]
2009-2010	59931	96364.7	4	1	0	1.88561	13.8592	0.351019	-0.736409	2.54545	0.976	1.1	112.2	2.8	14.2	0.07	42.3	104	10.4	31.6	78	1	2	3	2	2	3	1	1	0	4	[0,4]
2009-2010	59937	230458	7	0	0	2.2702	23.5944	0.21903	-0.375958	3.44444	2.034	0.9	0.6	3.1	11.6	33.62	0.5	130	10.3	30.88	49	2	2	2	2	3	3	0	0	0	4	[0,4]
2009-2010	59956	263959	6	0	0	2.18659	20.832	0.298831	-0.472466	3.57292	1.68	0.96	0.6	3.43	12.4	6.46	0.8	130	9	26.36	54	2	2	2	3	3	3	0	0	0	4	[0,4]
2009-2010	59957	64195.2	5	0	0	1.38652	10.622	-0.331493	-0.671158	4.47945	1.13	0.73	0.6	3.27	9.4	8.67	0.18	114	6.6	26.7	43	2	5	2	4	1	3	0	1	0	12	[10,14]
2009-2010	59962	34077.5	6	0	0	1.23447	8.3752	0.0492846	-0.846509	3.22222	0.722	0.9	0.6	2.9	11.6	5.66	3	105	7.3	21.92	44	2	1	2	3	2	3	0	1	0	1	[0,4]
2009-2010	59967	281495	7	0	0	2.02143	20.25	-0.248286	-0.327589	4.75714	2.25	0.7	0.6	3.33	9	0.07	2.8	139	8.2	31.81	29	2	2	1	2	3	3	0	0	0	0	[0,4]
2009-2010	59976	33523.9	5	1	0	1.4502	10.9901	-0.167707	-0.69749	4.375	1.067	0.8	0.6	3.5	10.3	1.87	0.6	126	7	32.38	31	1	1	2	1	3	3	0	0	0	2	[0,4]
2009-2010	59977	332047	6	1	0	0.960486	6.831	-0.294943	-0.859954	3.79221	0.69	0.77	0.6	2.92	9.9	3.49	10.4	112	6.2	30.72	44	2	2	3	3	1	3	0	0	0	9	[5,9]
2009-2010	60016	235805	4	1	0	1.47519	11.2682	-0.164261	-0.686135	4.125	1.094	0.8	0.6	3.3	10.3	15.75	0.2	123	7.7	22.83	20	1	2	1	3	3	3	0	0	0	12	[10,14]
2009-2010	60039	98649.6	7	0	0	2.29129	26.523	-0.158843	-0.212934	4.42857	2.947	0.7	1.9	3.1	9	3.66	2	103	7.3	25.26	72	2	2	2	4	1	3	0	0	0	2	[0,4]
2009-2010	60047	201001	6	0	0	1.48863	12.1121	-0.475044	-0.506356	5.5	1.573	0.6	0.6	3.3	7.7	5.36	0.3	130	6.9	37.58	41	2	2	2	2	1	3	1	1	0	2	[0,4]
2009-2010	60061	309793	6	0	0	2.02694	19.26	0.0105977	-0.437151	3.87952	1.8	0.83	0.6	3.22	10.7	8.33	1.3	147	8.5	33.93	50	2	2	2	2	3	3	0	0	0	4	[0,4]
2009-2010	60065	74045.2	6	0	0	2.63452	33.9648	0.334562	-0.215387	4	2.928	0.9	0.6	3.6	11.6	4.23	0.2	132	7.9	24.61	20	2	3	2	2	2	3	0	0	0	4	[0,4]
2009-2010	60098	76485.8	4	0	0	1.54367	12.319	-0.259804	-0.614962	4.04	1.27	0.75	0.6	3.03	9.7	11.08	1.4	111	7.7	29.82	42	2	4	1	1	2	3	0	0	0	3	[0,4]
2009-2010	60119	66268.9	8	1	0	2.29149	23.985	0.238977	-0.372121	3.31868	2.05	0.91	0.6	3.02	11.7	13.07	0.5	133	11	24.67	66	2	5	3	5	3	3	0	1	0	2	[0,4]
2009-2010	60125	103673	7	0	0	2.75343	38.976	0.324975	-0.155301	3.32184	3.48	0.87	0.6	2.89	11.2	4.65	6.1	111	7.6	26.68	72	2	2	2	3	2	3	0	1	0	0	[0,4]
2009-2010	60135	20566.2	8	0	0	1.76783	15.714	-0.314807	-0.452698	4.42857	1.746	0.7	0.6	3.1	9	5.79	1.4	83	6.4	30.56	69	2	1	3	5	2	3	1	0	0	0	[0,4]
2009-2010	60138	163267	6	1	1	1.96897	19.215	-0.263413	-0.352436	4	2.135	0.7	0.6	2.8	9	14.65	0.2	94	6.9	31.7	66	2	2	2	3	1	3	1	1	0	5	[5,9]
2009-2010	60143	145469	5	0	0	1.65614	13.5033	-0.1363	-0.599187	4.125	1.311	0.8	0.6	3.3	10.3	31.88	0.7	113	7.1	31.6	32	2	3	2	2	3	3	0	0	0	0	[0,4]
2009-2010	60151	85736.6	8	0	0	2.38929	25.375	0.358104	-0.376924	2.86598	2.03	0.97	0.6	2.78	12.5	21.88	0.6	99	7.9	39.44	71	2	2	2	3	2	3	1	1	0	4	[0,4]
2009-2010	60156	47277.9	8	1	0	1.47594	11.736	-0.372785	-0.601857	4.28571	1.304	0.7	0.6	3	9	12.63	0.7	112	7.2	22.2	47	1	3	2	4	2	3	0	0	0	0	[0,4]
2009-2010	60157	73774	6	0	1	0.97286	6.8186	-0.218243	-0.871521	4.375	0.662	0.8	0.6	3.5	10.3	11.88	0.5	130	8	27.72	29	2	2	2	2	3	3	0	0	0	0	[0,4]
2009-2010	60160	179403	8	1	0	1.08309	7.722	-0.283878	-0.821682	4.44156	0.78	0.77	5	3.42	9.9	0.32	0.7	131	7.3	33.43	63	1	2	2	3	1	3	0	1	0	0	[0,4]
2009-2010	60161	43294.8	7	0	0	0.974838	7.2457	-0.556675	-0.751581	5.16667	0.941	0.6	9.4	3.1	7.7	5.29	2.3	123	6.3	28.29	38	1	1	2	2	1	3	0	0	0	0	[0,4]
2009-2010	60166	188626	8	0	0	1.20806	7.872	0.152184	-0.880453	3.2	0.64	0.95	0.6	3.04	12.3	20.63	0.5	129	8.6	17.91	63	1	2	2	2	2	3	0	1	0	0	[0,4]
2009-2010	60183	173674	7	0	1	2.11827	18.9243	0.32942	-0.542225	3.1	1.467	1	0.6	3.1	12.9	3.53	0.18	109	9.5	37.38	65	2	2	2	4	2	3	1	1	0	0	[0,4]
2009-2010	60201	74503.1	8	0	0	2.13555	22.698	-0.212821	-0.276175	4.57143	2.522	0.7	0.6	3.2	9	5.47	0.3	120	8.2	26.63	80	2	2	2	1	2	3	0	1	0	0	[0,4]
2009-2010	60213	83684.7	9	0	0	1.36297	9.79	-0.0457852	-0.773803	4.35294	0.89	0.85	0.6	3.7	11	12.44	2	115	5.9	28.01	28	2	3	2	3	3	3	0	0	0	9	[5,9]
2009-2010	60219	327411	6	0	0	1.30738	10.108	-0.513268	-0.591987	4.59322	1.33	0.59	0.6	2.71	7.6	30.64	4.1	82	5.5	19.42	57	2	2	2	2	3	3	0	1	0	0	[0,4]
2009-2010	60231	163388	8	0	0	2.33577	28.056	-0.187852	-0.168568	4.81538	3.34	0.65	0.6	3.13	8.4	27.77	0.6	121	8.4	33.66	62	1	2	2	3	1	2	1	1	0	3	[0,4]
2009-2010	60235	209576	8	0	0	1.2877	9.595	-0.329416	-0.721765	4.62162	1.01	0.74	0.6	3.42	9.5	4.02	1.4	105	6.6	19.87	41	1	2	2	4	1	3	0	0	0	0	[0,4]
2009-2010	60238	67577.6	7	0	1	2.35233	27.089	0.0366675	-0.258312	3.2375	2.63	0.8	0.6	2.59	10.3	15.36	0.18	90	6.8	31.05	80	2	2	2	3	2	3	1	0	0	3	[0,4]
2009-2010	60242	92253.9	7	0	0	1.61249	12.9265	-0.143558	-0.620814	3.375	1.255	0.8	0.6	2.7	10.3	26.14	2	97	7.1	29.65	77	2	2	2	4	1	3	0	1	0	3	[0,4]
2009-2010	60248	70866.8	5	0	0	1.15426	7.616	0.0911717	-0.880453	3.01087	0.64	0.92	0.6	2.77	11.9	20.81	0.3	107	7.7	20.32	26	2	1	2	3	3	3	0	0	0	11	[10,14]
2009-2010	60281	328619	6	0	0	1.60172	12.43	-0.0153669	-0.671158	4.32941	1.13	0.85	0.6	3.68	11	31.36	0.18	135	6.7	31.13	24	2	2	1	2	3	3	0	0	0	0	[0,4]
2009-2010	60299	75769.4	5	0	0	0.755981	5.586	-0.328732	-0.907717	3.94737	0.57	0.76	0.6	3	9.8	24.3	0.4	114	7.2	43.44	59	1	4	2	3	2	2	0	0	0	0	[0,4]
2009-2010	60301	174070	6	0	0	1.53548	12.456	-0.362376	-0.571918	4.42857	1.384	0.7	0.6	3.1	9	13.84	1.2	124	6.4	31.49	61	2	2	2	2	1	3	0	1	0	1	[0,4]
2009-2010	60305	53982.3	7	1	0	2.20865	23.4634	-0.00903537	-0.321834	4.125	2.278	0.8	0.6	3.3	10.3	10.86	0.2	126	9.9	22.48	43	1	2	3	4	1	3	0	0	0	3	[0,4]
2009-2010	60309	96905.3	7	0	0	1.69724	14.0698	-0.129146	-0.578543	3.75	1.366	0.8	0.6	3	10.3	5.87	0.4	107	7.2	24.71	25	2	2	2	3	1	3	0	0	0	4	[0,4]
2009-2010	60312	311284	8	0	0	2.10531	22.072	-0.232653	-0.283492	4.33333	2.48	0.69	0.6	2.99	8.9	13.78	0.18	104	6.8	30.24	50	2	2	2	4	1	3	0	1	0	0	[0,4]
2009-2010	60318	74890.3	6	0	0	2.5485	32.96	0.107687	-0.183078	3.875	3.2	0.8	1.2	3.1	10.3	12.64	3.3	92	10.2	25.2	39	1	1	3	3	1	3	0	0	0	6	[5,9]
2009-2010	60320	179607	7	0	0	1.76324	15.642	-0.315864	-0.455049	6.28571	1.738	0.7	0.6	4.4	9	6.96	0.6	164	6.9	25.15	31	2	2	2	2	1	3	0	0	0	5	[5,9]
2009-2010	60334	294324	8	0	0	2.2355	24.102	-0.000917348	-0.309486	3.875	2.34	0.8	0.6	3.1	10.3	7.48	0.7	104	7.4	31.78	40	2	2	2	2	1	3	0	0	0	2	[0,4]
2009-2010	60348	47317.9	7	0	0	2.04833	20.7	-0.217615	-0.327589	4.19718	2.25	0.71	0.6	2.98	9.2	4.78	0.18	133	9.5	31.45	49	1	1	2	4	1	1	1	0	0	1	[0,4]
2009-2010	60360	59157.4	4	1	0	2.71851	39.0679	0.17561	-0.129461	5.5	3.793	0.8	0.6	4.4	10.3	10.06	0.3	143	7.9	23.04	53	2	4	1	2	3	3	0	1	0	2	[0,4]
2009-2010	60367	382188	7	1	0	2.11932	22.04	-0.157997	-0.313411	4.62162	2.32	0.74	2.3	3.42	9.5	18.29	60.4	161	16.8	21.99	53	1	2	2	4	3	3	0	0	0	4	[0,4]
2009-2010	60368	52048	6	0	0	0.986364	6.9113	-0.217147	-0.867826	4	0.671	0.8	0.6	3.2	10.3	69.51	14.7	107	6.2	22.56	44	2	5	2	2	3	3	0	0	0	0	[0,4]
2009-2010	60380	67280.5	6	0	0	2.32377	19.685	0.41372	-0.614962	2.89167	1.27	1.2	0.6	3.47	15.5	17.26	0.8	112	11.8	27.25	22	2	1	2	3	1	3	0	0	0	0	[0,4]
2009-2010	60426	79063.9	6	1	0	1.64616	12.88	0.0272417	-0.662924	3.64368	1.15	0.87	0.6	3.17	11.2	28.29	0.4	95	7.9	27.51	80	1	2	3	2	1	3	0	1	0	0	[0,4]
2009-2010	60429	61839.2	6	0	0	1.53352	12.46	-0.374682	-0.566085	5.23188	1.4	0.69	0.6	3.61	8.9	10.38	0.7	108	6.5	36.75	40	2	3	1	2	1	3	0	1	0	3	[0,4]
2009-2010	60452	71347.5	8	0	0	2.05318	20.085	-0.0522624	-0.39681	5.125	1.95	0.8	0.6	4.1	10.3	16.53	1	140	7.1	33.89	20	2	1	1	1	1	1	1	0	0	0	[0,4]
2009-2010	60454	187149	6	1	0	2.44149	28.0024	0.268931	-0.29543	3.77778	2.414	0.9	0.6	3.4	11.6	5.41	1	114	7.9	27.53	65	2	2	2	3	1	3	1	0	0	1	[0,4]
2009-2010	60469	39972.8	8	0	0	2.14662	22.0523	-0.0270457	-0.35109	4	2.141	0.8	0.6	3.2	10.3	169.9	0.4	109	9.8	31.63	43	1	3	2	5	1	2	0	1	0	2	[0,4]
2009-2010	60472	96816.6	7	0	0	1.65461	13.4827	-0.13656	-0.599949	4	1.309	0.8	0.6	3.2	10.3	8.67	0.7	131	9	23.8	26	2	2	2	4	1	3	0	0	0	2	[0,4]
2009-2010	60480	293992	7	0	0	1.94692	17.992	-0.0607768	-0.457412	3.82716	1.73	0.81	0.6	3.1	10.4	8.12	1.6	122	6.1	20.81	25	1	2	2	2	1	3	0	0	0	1	[0,4]
2009-2010	60483	262363	8	0	0	2.2164	22.572	0.17479	-0.389224	3.18182	1.98	0.88	15.3	2.8	11.4	0.07	7.3	70	8.2	25.5	24	2	2	1	4	1	3	0	0	0	0	[0,4]
2009-2010	60490	74890.3	7	0	0	0.98927	6.554	0.030214	-0.909585	3.33333	0.565	0.9	0.6	3	11.6	10.03	0.4	104	12	41.57	36	1	3	2	3	1	1	0	0	0	2	[0,4]
2009-2010	60501	172945	9	0	0	2.48881	29.3596	0.284111	-0.274635	4	2.531	0.9	0.6	3.6	11.6	9.66	2.3	114	7.1	27.36	60	2	2	2	4	2	3	0	1	0	0	[0,4]
2009-2010	60519	64400	8	0	0	1.43868	10.56	-0.036987	-0.743334	4.04706	0.96	0.85	5.7	3.44	11	11.01	0.8	97	7.7	26.77	50	2	5	2	2	1	3	0	0	0	2	[0,4]
2009-2010	60533	189916	8	0	0	1.57274	12.642	-0.23838	-0.607226	3.47368	1.29	0.76	0.6	2.64	9.8	2.6	1.8	99	9.3	22.92	60	1	2	2	4	1	2	0	0	0	2	[0,4]
2009-2010	60535	37290.2	5	0	0	1.76989	14.375	0.0976613	-0.622774	3.68539	1.25	0.89	0.6	3.28	11.5	12.8	0.18	117	7.7	26.22	71	2	4	2	2	2	3	0	1	0	0	[0,4]
2009-2010	60550	197016	8	0	0	1.72487	13.6764	0.106828	-0.651101	3.77778	1.179	0.9	0.6	3.4	11.6	11.8	0.4	112	7.2	26.52	31	2	2	1	1	3	3	0	0	0	8	[5,9]
2009-2010	60579	244439	7	0	0	2.0893	21.672	-0.227619	-0.296543	4.71429	2.408	0.7	0.6	3.3	9	7.16	0.4	99	7	25.86	23	1	2	1	4	1	3	0	0	0	1	[0,4]
2009-2010	60584	93433.4	5	1	0	0.990538	7.308	-0.504777	-0.782534	5.01538	0.87	0.65	0.6	3.26	8.4	5.55	0.18	117	7.1	32.68	43	2	4	2	2	1	3	0	0	0	6	[5,9]
2009-2010	60592	81076.1	8	0	0	1.62732	13.9139	-0.444175	-0.435176	6.83333	1.807	0.6	0.6	4.1	7.7	5.66	3	98	6.4	21.24	21	2	4	1	1	2	3	0	0	0	0	[0,4]
2009-2010	60606	141570	8	0	0	1.47061	11.2167	-0.1649	-0.68823	5	1.089	0.8	0.6	4	10.3	2.98	0.5	117	11.5	29.65	32	1	2	3	4	1	3	0	0	0	1	[0,4]
2009-2010	60627	83684.7	7	1	0	0.736667	5.546	-0.398807	-0.90013	4.56164	0.59	0.73	0.6	3.33	9.4	14.51	0.5	108	5.5	30.27	29	2	3	3	2	1	3	0	0	0	1	[0,4]
2009-2010	60642	112832	4	1	1	1.77493	12.96	0.313978	-0.743334	3.75238	0.96	1.05	0.6	3.94	13.5	5.55	0.4	139	9.1	27.54	29	2	2	2	2	3	2	0	0	0	4	[0,4]
2009-2010	60658	304414	8	0	0	0.535193	4.581	-0.472255	-0.929623	3.85714	0.509	0.7	0.6	2.7	9	12.12	13.3	90	6.9	26.57	55	2	2	3	2	3	3	0	0	0	0	[0,4]
2009-2010	60677	240765	6	0	0	2.36255	27.3671	0.0401269	-0.254051	3.875	2.657	0.8	0.6	3.1	10.3	2.89	2.6	105	6.9	20.76	46	2	2	2	4	1	3	0	0	0	0	[0,4]
2009-2010	60680	59978.3	6	0	0	1.67612	14.337	-0.334984	-0.499846	5	1.593	0.7	0.6	3.5	9	1.23	1	121	9	25.23	48	2	1	2	5	1	3	0	0	0	7	[5,9]
2009-2010	60702	48461.8	7	1	0	2.02736	19.982	-0.155916	-0.369745	3.78667	2.06	0.75	0.6	2.84	9.7	8.09	0.5	119	8.9	21.94	33	1	1	2	3	1	1	0	0	0	1	[0,4]
2009-2010	60707	52402.3	8	0	0	1.62422	13.266	-0.212647	-0.588227	4.57143	1.34	0.77	0.6	3.52	9.9	7.63	0.8	132	7.9	23.03	34	2	5	2	2	3	3	0	0	0	0	[0,4]
2009-2010	60709	22258.5	6	1	1	1.64314	11.7	0.266349	-0.769439	3.39604	0.9	1.01	2	3.43	13	6.54	3.6	101	12.1	37.27	51	1	1	2	4	1	2	1	0	0	5	[5,9]
2009-2010	60755	263226	7	0	0	1.58	11.832	0.0865081	-0.71748	3.96667	1.02	0.9	0.6	3.57	11.6	6.33	0.8	104	8.3	19.17	21	2	5	1	1	1	2	0	0	0	4	[0,4]
2009-2010	60762	70775.7	7	0	0	2.12435	19.68	0.274617	-0.497586	3.71579	1.6	0.95	0.6	3.53	12.3	6.72	0.18	161	8.1	22.21	27	2	1	2	5	1	3	0	0	0	0	[0,4]
2009-2010	60766	162336	8	0	0	2.51156	27.398	0.443199	-0.369745	2.90291	2.06	1.03	0.6	2.99	13.3	14.89	0.3	91	8.6	26.27	30	2	2	1	4	1	3	0	0	0	3	[0,4]
2009-2010	60797	44109.9	8	1	0	1.76279	15.288	-0.203104	-0.510631	4.03947	1.56	0.76	0.6	3.07	9.8	10.86	0.7	137	8.6	30.69	36	1	3	2	5	1	3	0	0	0	0	[0,4]
2009-2010	60827	73364.3	6	0	0	1.71188	14.859	-0.327344	-0.481424	4	1.651	0.7	3.1	2.8	9	3.69	0.3	108	7.8	31.23	72	2	2	3	2	2	2	0	1	0	2	[0,4]
2009-2010	60829	329554	7	1	0	1.82369	14.875	0.167885	-0.622774	2.98913	1.25	0.92	0.6	2.75	11.9	13.53	0.9	77	7.2	24.51	58	2	2	3	4	1	3	0	0	0	0	[0,4]
2009-2010	60836	178910	6	0	0	1.98883	18.144	0.0884793	-0.491186	4.01149	1.62	0.87	0.6	3.49	11.2	5.48	0.4	123	8.4	23.54	30	2	2	1	4	1	3	0	0	0	0	[0,4]
2009-2010	60863	66222.1	5	1	0	1.90652	18.3953	-0.367524	-0.300098	5	2.389	0.6	4.5	3	7.7	6.91	426	112	7.7	31.27	52	1	2	1	2	3	2	0	1	0	14	[10,14]
2009-2010	60866	64357.2	7	0	0	1.00305	7.128	-0.291269	-0.847355	4.54545	0.72	0.77	0.6	3.5	9.9	15.31	0.5	135	6.9	26.99	56	2	2	2	1	3	2	0	0	0	5	[5,9]
2009-2010	60874	79301.5	6	0	0	2.14871	23.051	-0.218441	-0.264773	4.4058	2.59	0.69	0.6	3.04	8.9	10.28	0.18	156	9.5	27.47	28	1	3	2	4	1	3	0	0	0	2	[0,4]
2009-2010	60882	88811	6	0	0	1.30581	9.9	-0.399071	-0.683626	5.62857	1.1	0.7	34.7	3.94	9	0.1	359.8	184	9.7	42.27	32	2	1	2	2	3	3	0	0	0	0	[0,4]
2009-2010	60894	80403	6	0	0	1.84172	16.836	-0.273035	-0.428752	4.25352	1.83	0.71	0.6	3.02	9.2	13.22	0.18	103	7.5	46.29	37	1	4	3	3	1	3	0	0	0	2	[0,4]
2009-2010	60901	35673.3	7	0	0	1.85956	17.496	-0.366375	-0.346864	4.8254	2.16	0.63	0.6	3.04	8.1	12.17	4.4	102	5.1	28.97	57	2	1	2	3	2	3	0	1	0	0	[0,4]
2009-2010	60912	62090.1	8	0	0	2.57532	29.8893	0.441446	-0.314005	3.2	2.317	1	29.2	3.2	12.9	1.8	68.8	111	9.1	26.93	25	1	3	1	1	1	1	0	0	0	0	[0,4]
2009-2010	60931	85183.8	7	0	0	2.15829	23.22	-0.205336	-0.266416	4.42857	2.58	0.7	0.6	3.1	9	10.18	0.5	188	11.2	23.54	21	1	2	1	3	1	3	1	0	0	0	[0,4]
2009-2010	60953	56376.9	8	0	0	2.50216	29.754	0.2885	-0.268902	3.22222	2.565	0.9	0.6	2.9	11.6	7.36	0.2	110	7.9	24.61	53	2	4	3	1	3	2	0	0	0	2	[0,4]
2009-2010	60957	52614	6	0	0	1.23208	9.021	-0.303241	-0.756365	4.02667	0.93	0.75	1.9	3.02	9.7	28.7	31.8	98	8.5	26.23	41	1	3	2	1	1	3	0	0	0	3	[0,4]
2009-2010	60967	55958	7	1	1	1.61329	13.464	-0.347728	-0.532182	4	1.496	0.7	0.6	2.8	9	13.17	0.4	110	6.8	23.75	30	2	2	2	3	3	3	0	0	0	12	[10,14]
2009-2010	60970	44430.3	7	0	0	1.98547	17.748	0.152502	-0.520629	4.11111	1.53	0.9	0.6	3.7	11.6	1.59	0.3	126	9.1	34.28	31	2	5	2	4	1	3	1	0	0	0	[0,4]
2009-2010	60971	173122	6	0	0	0.976146	6.984	-0.32934	-0.847355	3.52	0.72	0.75	0.6	2.64	9.7	1.53	0.8	78	6.1	23.83	64	2	2	2	4	2	3	0	1	0	0	[0,4]
2009-2010	60975	67765.1	7	0	0	2.44616	31.28	-0.137827	-0.138237	4.07576	3.68	0.66	0.6	2.69	8.5	4.61	1.1	89	6.5	30.23	80	2	2	2	2	1	3	1	1	0	0	[0,4]
2009-2010	60976	36067.1	4	0	0	2.09222	17.04	0.379615	-0.642629	2.72727	1.2	1.1	0.6	3	14.2	14.29	2.6	91	8.3	25.37	80	2	5	3	5	2	3	1	1	0	0	[0,4]
2009-2010	60980	179919	7	1	1	1.47355	10.6372	0.0735043	-0.762027	4.55556	0.917	0.9	0.6	4.1	11.6	14.39	0.8	138	8.6	25.03	37	2	5	2	4	1	3	0	0	0	0	[0,4]
2009-2010	60982	71079.7	6	0	0	1.20763	8.686	-0.234416	-0.7869	4	0.86	0.78	0.6	3.12	10.1	11.09	0.3	119	6.6	25.7	52	2	4	2	2	1	3	0	0	0	0	[0,4]
2009-2010	61006	109282	9	0	0	2.1249	21.5785	-0.0331103	-0.361555	3.5	2.095	0.8	0.6	2.8	10.3	9.57	0.8	83	12.3	28.69	75	2	2	2	3	2	2	1	1	0	0	[0,4]
2009-2010	61015	229200	6	0	0	1.98907	19.107	-0.135023	-0.401954	4.63636	1.93	0.77	918.9	3.57	9.9	3.79	606	127	9	22.81	22	1	5	1	3	1	1	0	0	0	3	[0,4]
2009-2010	61020	379739	8	0	0	1.29657	9.494	-0.224388	-0.752016	4.24359	0.94	0.78	1.9	3.31	10.1	15.17	2.4	136	8.6	29.03	55	2	2	2	1	2	2	0	0	0	0	[0,4]
2009-2010	61052	65377.2	6	0	0	1.2677	9.405	-0.331949	-0.730367	3.98649	0.99	0.74	0.6	2.95	9.5	12.9	1.9	99	6.2	23.79	47	2	2	3	3	3	3	0	1	0	0	[0,4]
2009-2010	61058	67898.9	6	0	0	1.81318	16.443	-0.304102	-0.429585	4.42857	1.827	0.7	0.6	3.1	9	19.95	5.5	93	7.8	39.62	31	2	4	1	4	1	2	0	0	0	0	[0,4]
2009-2010	61110	90104.7	9	0	0	1.48397	11.236	-0.10663	-0.70045	3.43902	1.06	0.82	0.6	2.82	10.6	6.34	9.7	95	10.8	41.09	58	1	4	2	2	1	2	1	1	0	0	[0,4]
2009-2010	61126	111403	6	0	1	1.2345	9.394	-0.521086	-0.634633	4.66667	1.22	0.6	0.6	2.8	7.7	8.89	0.4	97	8.3	32.7	74	2	2	2	4	2	3	1	1	0	2	[0,4]
2009-2010	61139	88930	8	0	0	0.446863	4.2735	-0.604184	-0.913285	5.16667	0.555	0.6	0.6	3.1	7.7	13.2	0.5	115	6.8	27.16	20	1	1	2	1	1	3	0	0	0	4	[0,4]
2009-2010	61141	162947	8	0	0	1.73916	13.806	0.124791	-0.650696	3.10989	1.18	0.91	0.6	2.83	11.7	3.26	0.3	91	8.3	21.19	61	2	5	2	3	1	1	0	0	0	0	[0,4]
2009-2010	61161	296795	6	0	0	1.45895	10.914	-0.0909912	-0.71748	3.44578	1.02	0.83	0.6	2.86	10.7	19.9	21.4	110	7.7	22.72	43	1	5	2	3	3	3	0	0	0	0	[0,4]
2009-2010	61165	35318.2	7	0	0	1.53603	12.369	-0.322492	-0.591987	4.56944	1.33	0.72	0.6	3.29	9.3	10.55	11.3	113	7.4	25.31	35	1	3	2	2	1	3	0	0	0	1	[0,4]
2009-2010	61166	172694	8	1	0	1.02611	7.566	-0.577893	-0.657199	6.2	1.164	0.5	0.6	3.1	6.5	25.56	0.2	117	8.6	37.64	38	1	2	2	4	1	3	0	1	0	1	[0,4]
2009-2010	61172	218742	8	0	0	1.22736	9.153	-0.409641	-0.718764	4.42857	1.017	0.7	0.6	3.1	9	3.81	2.5	109	5.2	23.02	55	1	2	2	4	2	3	0	1	0	0	[0,4]
2009-2010	61176	62048.2	8	0	0	0.983599	7.173	-0.437235	-0.814326	4.57143	0.797	0.7	2.1	3.2	9	11.03	1.6	103	8.4	25.04	24	1	1	2	1	1	2	0	0	0	4	[0,4]
2009-2010	61178	19271.4	9	0	0	2.17802	21.62	0.180348	-0.415126	3.75281	1.88	0.89	0.6	3.34	11.5	23.29	0.5	115	10.4	36.57	64	2	3	2	2	3	3	1	0	0	0	[0,4]
2009-2010	61180	95704.9	6	1	0	1.333	9.7747	-0.182662	-0.748106	3.625	0.949	0.8	0.6	2.9	10.3	45.68	0.4	98	6.5	24.85	20	1	5	1	2	1	3	0	0	0	3	[0,4]
2009-2010	61181	92994.5	8	0	0	1.51321	12.09	-0.326389	-0.603387	4.55556	1.3	0.72	0.6	3.28	9.3	12.38	0.3	121	7.7	26.28	50	2	4	2	1	3	3	0	1	0	0	[0,4]
2009-2010	61201	88072.2	7	0	0	2.518	30.8	0.236313	-0.239967	3.75862	2.75	0.87	0.6	3.27	11.2	1.7	0.7	101	9.7	29.38	36	2	1	2	1	2	3	0	0	0	3	[0,4]
2009-2010	61215	66777.6	5	0	0	1.00176	7.384	-0.581487	-0.668681	6	1.136	0.5	0.6	3	6.5	11.78	0.7	78	4.6	32.53	43	2	4	2	2	3	3	0	1	0	2	[0,4]
2009-2010	61224	24882.1	7	0	0	1.64309	13.3282	-0.138506	-0.605688	4.125	1.294	0.8	0.6	3.3	10.3	7.63	0.2	108	6.8	27.68	67	2	4	2	4	1	3	0	0	0	0	[0,4]
2009-2010	61227	196660	7	1	0	1.95123	18.1383	-0.0772488	-0.448323	3.875	1.761	0.8	0.6	3.1	10.3	4.58	0.7	130	9.6	28.29	61	1	2	2	2	2	2	0	1	0	8	[5,9]
2009-2010	61231	103953	6	1	0	1.12074	7.616	-0.0317168	-0.864109	3.86207	0.68	0.87	4.1	3.36	11.2	22.43	0.6	144	10.1	37.71	48	1	4	3	4	2	2	0	1	1	0	[0,4]
2009-2010	61234	202920	7	0	0	1.40442	10.926	-0.384432	-0.637024	5.71429	1.214	0.7	0.6	4	9	13.01	0.2	152	7.7	25.39	35	2	2	2	3	1	3	0	1	0	0	[0,4]
2009-2010	61239	235979	6	0	0	1.63778	14.0602	-0.441663	-0.429863	4.33333	1.826	0.6	0.6	2.6	7.7	9.51	0.3	120	7.6	34.6	56	1	2	2	1	1	3	1	1	0	5	[5,9]
2009-2010	61280	290210	6	0	0	1.66852	14.4991	-0.434126	-0.414323	5	1.883	0.6	0.6	3	7.7	20.06	468.1	113	6.1	22.11	55	1	2	3	3	2	3	0	0	0	3	[0,4]
2009-2010	61296	55380.8	8	0	0	2.09348	18.774	0.299224	-0.534246	3.42857	1.49	0.98	0.6	3.36	12.6	9.67	0.5	116	9.2	55.27	25	2	1	1	3	1	3	0	0	0	0	[0,4]
2009-2010	61312	171233	6	0	0	1.97628	17.5856	0.150664	-0.525357	3.33333	1.516	0.9	0.6	3	11.6	11.13	0.6	110	10.6	24.24	61	1	2	3	4	3	3	0	0	0	1	[0,4]
2009-2010	61319	35763.3	8	0	0	1.74419	13.9432	0.10979	-0.641826	5	1.202	0.9	0.6	4.5	11.6	0.96	28	174	9.1	25.26	30	1	1	2	5	1	3	0	0	0	5	[5,9]
2009-2010	61332	89985.1	7	0	0	2.37713	27.664	0.0610775	-0.253583	4.22222	2.66	0.81	0.6	3.42	10.4	7.51	0.8	126	9.3	39.87	40	2	4	1	2	1	3	0	1	0	8	[5,9]
2009-2010	61336	23229.8	7	0	0	1.78213	16.128	-0.36843	-0.404553	4.50769	1.92	0.65	0.6	2.93	8.4	8.49	0.4	96	6.1	30.05	66	2	4	1	1	2	3	1	1	0	1	[0,4]
2009-2010	61340	30585.7	8	0	0	1.909	15.351	0.293424	-0.646654	3.7	1.19	1	14.1	3.7	12.9	25.69	1	151	12.3	29.45	56	1	1	2	1	1	1	0	0	0	1	[0,4]
2009-2010	61343	266182	7	0	0	1.67503	13.7608	-0.133051	-0.589729	3.75	1.336	0.8	0.6	3	10.3	15.14	0.8	99	6.6	21.13	48	2	2	3	2	1	3	0	0	0	0	[0,4]
2009-2010	61373	169235	7	0	0	2.10173	21.0841	-0.0394455	-0.372837	3.625	2.047	0.8	0.6	2.9	10.3	5.1	1.4	115	7.8	42.13	30	1	2	2	4	1	3	1	0	0	1	[0,4]
2009-2010	61378	39083.9	7	1	1	1.1264	8.4315	-0.537139	-0.685717	5.16667	1.095	0.6	0.6	3.1	7.7	2.6	0.3	101	6.7	27.05	73	2	1	2	3	2	3	1	0	0	11	[10,14]
2009-2010	61379	39455.3	7	0	0	1.78981	15.194	-0.0394077	-0.558866	3.59036	1.42	0.83	2.2	2.98	10.7	2.58	6.8	95	7.9	32.44	38	1	5	2	4	2	3	0	0	0	1	[0,4]
2009-2010	61384	141570	7	0	0	2.28754	25.3895	0.01537	-0.286157	4	2.465	0.8	0.6	3.2	10.3	9.9	0.7	108	8.2	33.45	30	1	2	2	4	1	3	0	0	0	3	[0,4]
2009-2010	61396	59436.4	7	0	0	0.938772	6.201	0.043854	-0.92231	3.93407	0.53	0.91	1	3.58	11.7	7.46	1.3	114	14.6	25.3	63	2	5	2	3	2	3	0	1	0	0	[0,4]
2009-2010	61407	88072.2	5	1	0	2.18976	22.572	0.0695874	-0.362713	4.57143	2.09	0.84	0.6	3.84	10.8	12.23	0.18	129	10.7	34.58	39	2	1	3	1	1	3	1	1	0	14	[10,14]
2009-2010	61414	105751	9	0	0	1.58825	13.131	-0.352576	-0.545025	4.71429	1.459	0.7	0.6	3.3	9	9.25	0.9	103	7.1	30.37	74	2	2	2	4	2	3	1	1	0	1	[0,4]
2009-2010	61429	27785.8	5	0	0	1.0515	7.677	-0.430274	-0.789955	4	0.853	0.7	1.4	2.8	9	23.84	22.4	113	8	33.02	51	1	1	3	3	1	1	1	1	0	12	[10,14]
2009-2010	61430	86511.5	7	0	0	1.683	11.3174	0.328617	-0.814326	2.81818	0.797	1.1	0.6	3.1	14.2	8.34	0.3	95	11.9	27.47	39	2	3	2	3	1	1	1	0	0	1	[0,4]
2009-2010	61433	59350.3	8	0	0	2.28166	20.989	0.407538	-0.527396	3.21296	1.51	1.08	0.6	3.47	13.9	8.36	1.6	124	9.2	22.28	33	2	2	2	4	1	3	0	1	0	0	[0,4]
2009-2010	61496	182532	5	0	0	1.70235	14.1419	-0.128234	-0.575959	4.125	1.373	0.8	0.6	3.3	10.3	21.76	0.2	123	7.4	28.85	37	2	2	2	4	1	2	0	0	0	8	[5,9]
2009-2010	61510	48379.3	7	0	0	1.89877	17.2113	-0.0891303	-0.475228	4.375	1.671	0.8	2	3.5	10.3	11.47	11.5	163	12.4	21.91	43	1	5	2	2	1	3	1	1	0	0	[0,4]
2009-2010	61530	28213	7	0	0	1.82946	15.1844	0.123632	-0.599949	3.55556	1.309	0.9	38.1	3.2	11.6	0.42	2.3	108	9.3	28.32	80	2	2	2	3	2	2	0	0	0	1	[0,4]
2009-2010	61533	45214.7	8	0	0	1.14455	8.0958	-0.20302	-0.819089	4.125	0.786	0.8	0.6	3.3	10.3	10.04	7	124	8	28.84	50	2	1	2	1	2	3	0	1	0	1	[0,4]
2009-2010	61569	155459	7	1	0	1.83563	16.218	-0.120206	-0.500817	4.35443	1.59	0.79	0.6	3.44	10.2	9.86	0.7	106	7.8	23.96	31	1	5	1	4	1	3	0	0	0	4	[0,4]
2009-2010	61576	45317.1	8	0	0	1.39864	10.863	-0.385334	-0.639822	4.85714	1.207	0.7	15	3.4	9	1.24	119.1	86	9	24.69	41	1	1	2	3	1	3	0	0	0	0	[0,4]
2009-2010	61579	303838	7	1	0	0.970639	7.2	-0.539304	-0.769439	4.58065	0.9	0.62	0.6	2.84	8	7.86	0.18	106	6.2	26.67	51	1	2	2	2	2	3	0	1	0	4	[0,4]
2009-2010	61585	22210.3	8	0	0	1.07474	7.5499	-0.209556	-0.84184	3.625	0.733	0.8	0.6	2.9	10.3	3.55	0.3	105	6.9	24.79	61	2	4	2	3	2	3	0	0	0	0	[0,4]
2009-2010	61586	24125.3	8	0	0	1.10957	8.096	-0.396231	-0.778168	4.61972	0.88	0.71	0.6	3.28	9.2	11.77	0.5	128	6.8	27.78	66	2	4	3	4	2	3	0	1	0	0	[0,4]
2009-2010	61602	43995.7	7	0	0	1.25752	9.064	-0.191325	-0.778168	4.25	0.88	0.8	0.6	3.4	10.3	4.86	0.7	115	7.9	28.99	40	2	3	2	2	1	3	0	0	0	3	[0,4]
2009-2010	61620	112454	8	0	0	1.07679	8.0234	-0.543894	-0.70809	5.33333	1.042	0.6	0.6	3.2	7.7	10.12	1	108	6.4	21.83	20	2	4	1	2	3	3	0	0	0	0	[0,4]
2009-2010	61626	371467	4	0	0	1.62399	13.8677	-0.444968	-0.436868	5	1.801	0.6	0.6	3	7.7	5.01	0.3	95	6.9	20.37	48	2	2	2	3	3	2	0	0	0	4	[0,4]
2009-2010	61628	181111	7	0	0	2.22298	23.712	0.0117936	-0.321428	4.12346	2.28	0.81	0.6	3.34	10.4	8.65	1.4	111	10.1	35.49	60	1	2	2	3	1	1	0	0	0	0	[0,4]
2009-2010	61637	39062.4	6	0	0	1.53118	11.9171	-0.156191	-0.660057	4.375	1.157	0.8	0.6	3.5	10.3	5.08	2.2	105	8.3	26.59	49	2	1	2	1	3	3	0	0	0	1	[0,4]
2009-2010	61654	30081.7	7	0	0	1.57481	12.1	-0.0192064	-0.683626	3.55294	1.1	0.85	3.6	3.02	11	0.5	0.7	124	8.9	28.64	54	2	1	2	4	1	3	0	0	0	3	[0,4]
2009-2010	61655	286291	7	0	0	1.54199	10.875	0.20722	-0.782534	3.61856	0.87	0.97	0.6	3.51	12.5	8.96	0.4	125	7.6	27.08	43	2	2	3	4	2	3	0	0	0	0	[0,4]
2009-2010	61656	289941	7	0	0	1.38786	10.165	-0.0998435	-0.747672	3.38554	0.95	0.83	0.6	2.81	10.7	33.28	0.4	108	7	23.31	26	1	2	2	3	2	3	0	0	0	0	[0,4]
2009-2010	61672	288433	7	0	0	1.35628	10.6106	-0.500587	-0.574119	5.16667	1.378	0.6	0.6	3.1	7.7	2.76	0.18	127	6.9	29.28	56	2	2	2	4	1	3	0	1	1	0	[0,4]
2009-2010	61680	62610.2	7	0	0	2.26567	23.712	0.187998	-0.365041	4.02273	2.08	0.88	0.6	3.54	11.4	5.59	1.4	183	8.3	26.1	61	1	4	3	3	1	1	0	1	0	0	[0,4]
2009-2010	61696	20232	5	0	0	2.24264	22.385	0.278351	-0.423247	2.90426	1.85	0.94	0.6	2.73	12.1	14.51	0.3	102	10.1	25.22	62	1	1	2	2	1	1	1	1	0	5	[5,9]
2009-2010	61712	42287.7	7	0	0	2.13793	22.752	-0.212045	-0.275147	4.14286	2.528	0.7	0.6	2.9	9	16.4	0.3	109	7.7	24.12	37	1	1	2	2	1	3	0	0	0	0	[0,4]
2009-2010	61713	313927	8	0	0	2.13681	20.648	0.185454	-0.442844	3.08889	1.78	0.9	0.6	2.78	11.6	10.26	2.3	89	7.1	25.13	55	2	2	2	4	1	3	0	0	0	0	[0,4]
2009-2010	61715	85275.8	6	0	0	2.08746	20.7854	-0.0432756	-0.379837	4.375	2.018	0.8	0.6	3.5	10.3	13.54	0.6	118	8.5	26.06	25	2	1	1	4	1	3	0	0	0	5	[5,9]
2009-2010	61736	283131	7	0	0	2.00801	19.98	-0.252226	-0.33388	4.85714	2.22	0.7	0.6	3.4	9	7.23	1	100	7.5	33.06	24	2	2	1	3	1	3	0	0	0	3	[0,4]
2009-2010	61765	58113.5	7	0	0	1.57275	12.376	-0.131381	-0.646654	3.65432	1.19	0.81	0.6	2.96	10.4	20.01	0.4	136	10.2	39.29	30	1	2	2	5	3	3	0	0	0	7	[5,9]
2009-2010	61773	17912.2	5	1	0	2.5776	32.0856	0.314202	-0.237633	3.22222	2.766	0.9	1.4	2.9	11.6	0.19	0.9	118	9.6	30.26	60	2	1	3	5	1	3	1	1	0	6	[5,9]
2009-2010	61775	22887.5	8	0	0	1.72182	14.42	-0.124712	-0.566085	3.8375	1.4	0.8	0.6	3.07	10.3	9.15	1	110	8.6	30.71	61	2	1	2	5	1	2	1	1	0	0	[0,4]
2009-2010	61777	212518	7	0	0	1.71496	14.04	-0.0343704	-0.603387	3.5119	1.3	0.84	0.6	2.95	10.8	4.93	0.6	135	8.9	27.26	66	2	2	2	3	2	3	0	1	0	0	[0,4]
2009-2010	61779	172739	8	0	0	1.62792	12.76	-0.0115179	-0.658831	3.94118	1.16	0.85	0.6	3.35	11	20.74	1.6	111	6.5	26.94	34	2	2	2	2	2	3	0	0	0	0	[0,4]
2009-2010	61789	34200.7	8	0	0	1.68991	14.259	-0.233746	-0.541178	4.08	1.47	0.75	0.6	3.06	9.7	9.05	0.3	103	7.2	25.11	51	1	3	2	4	1	2	0	0	0	0	[0,4]
2009-2010	61817	28882.7	6	1	0	1.30917	9.434	-0.128105	-0.773803	3.65854	0.89	0.82	0.6	3	10.6	16.07	0.18	105	7.1	19.83	73	2	4	2	4	2	3	0	0	0	1	[0,4]
2009-2010	61822	104544	6	0	0	2.16403	23.407	-0.213302	-0.258312	3.82609	2.63	0.69	0.6	2.64	8.9	7.65	0.9	101	6.5	23.49	80	1	2	2	3	1	3	0	0	0	1	[0,4]
2009-2010	61825	114249	6	0	0	2.20312	15.64	0.373979	-0.76072	2.7803	0.92	1.32	0.6	3.67	17	4.34	0.5	117	6.7	23.9	23	2	2	1	3	1	3	0	0	0	1	[0,4]
2009-2010	61833	196272	6	1	0	1.95692	13.64	0.364012	-0.778168	3.19167	0.88	1.2	0.6	3.83	15.5	38.81	2.2	142	10.2	32.13	33	2	5	1	4	2	3	0	0	0	4	[0,4]
2009-2010	61834	47460	7	1	1	2.17349	23.46	-0.178532	-0.271415	4.33803	2.55	0.71	0.6	3.08	9.2	6.94	4.5	105	7.8	25.51	46	1	1	1	4	1	3	0	0	0	6	[5,9]
2009-2010	61869	81206.5	7	0	0	1.45895	10.914	-0.0909912	-0.71748	4.08434	1.02	0.83	0.6	3.39	10.7	22.64	0.5	106	5.8	18.99	22	2	3	2	3	1	3	0	0	0	2	[0,4]
2009-2010	61874	29784.4	9	0	0	2.05802	21.252	-0.288411	-0.274805	4.55385	2.53	0.65	0.6	2.96	8.4	8.47	0.4	140	8	33.47	66	2	4	3	2	2	3	0	1	0	2	[0,4]
2009-2010	61876	64580.4	8	0	0	1.03465	7.6923	-0.549351	-0.726491	6.33333	0.999	0.6	0.6	3.8	7.7	41.13	1.2	132	8.2	25.66	28	1	1	1	4	1	3	0	0	0	2	[0,4]
2009-2010	61903	67283.7	8	0	0	1.41153	11.178	-0.469153	-0.573385	4.84127	1.38	0.63	0.6	3.05	8.1	5.82	0.18	161	7.6	30.67	54	2	2	2	3	2	3	1	1	0	0	[0,4]
2009-2010	61918	81445.6	6	0	0	2.84197	41.7948	0.414826	-0.144562	4.33333	3.603	0.9	0.6	3.9	11.6	25.19	1.4	166	12.9	20.89	35	2	2	2	2	3	1	0	0	0	6	[5,9]
2009-2010	61928	95428.9	8	0	0	1.43825	11.186	-0.323786	-0.646654	4.42466	1.19	0.73	0.6	3.23	9.4	19.22	9	93	5.9	26.93	80	1	5	3	5	1	1	1	1	0	0	[0,4]
2009-2010	61947	291594	6	0	0	1.94142	18.693	-0.271062	-0.365742	4.42857	2.077	0.7	0.6	3.1	9	6.05	1.2	119	6.7	32.21	56	2	2	2	1	2	3	1	1	0	1	[0,4]
2009-2010	61948	28967.6	7	0	0	1.09397	8.01	-0.42565	-0.773803	4.14286	0.89	0.7	0.6	2.9	9	7.65	1	117	6.4	30.64	71	2	1	2	4	1	3	1	1	0	0	[0,4]
2009-2010	61964	125419	5	1	1	2.14106	15.485	0.376678	-0.747672	1.80952	0.95	1.26	14	2.28	16.3	1.81	0.8	77	9.2	19.15	80	1	2	2	3	1	1	1	1	0	13	[10,14]
2009-2010	61970	86076	6	0	0	0.987853	6.9216	-0.217025	-0.867414	4.5	0.672	0.8	0.6	3.6	10.3	8.55	0.8	103	7	22.39	31	2	3	1	4	3	3	0	0	0	4	[0,4]
2009-2010	61974	55025.6	5	0	0	2.46212	31.464	-0.0930957	-0.153857	4.85714	3.496	0.7	0.6	3.4	9	7.03	0.3	123	7.3	30.74	50	2	2	3	3	1	2	0	0	0	4	[0,4]
2009-2010	61979	44911.6	5	0	0	0.626918	5.1	-0.622431	-0.834584	5.64151	0.75	0.53	0.6	2.99	6.8	6.79	0.5	88	5.5	23.09	54	2	3	3	5	1	3	0	0	0	0	[0,4]
2009-2010	61991	35628.3	7	1	0	1.59074	12.6484	-0.147048	-0.631454	4.875	1.228	0.8	1.1	3.9	10.3	14.87	0.9	164	9.3	23.15	31	2	2	2	3	3	3	0	0	0	3	[0,4]
2009-2010	61999	195878	6	0	0	1.56169	12.816	-0.369455	-0.551729	4.18841	1.44	0.69	6.6	2.89	8.9	0.96	22.4	104	7.1	28.94	30	1	2	3	2	1	3	0	0	0	2	[0,4]
2009-2010	62007	295046	8	0	0	1.4517	11.305	-0.306412	-0.646654	4.71622	1.19	0.74	0.6	3.49	9.5	7.53	0.8	128	6.6	29.74	28	2	2	1	3	1	2	0	0	0	0	[0,4]
2009-2010	62030	67754.7	7	0	0	2.38525	26.4712	0.251681	-0.321021	3.55556	2.282	0.9	1.4	3.2	11.6	27.21	0.6	90	8.6	23.3	56	2	2	3	3	1	2	0	0	0	0	[0,4]
2009-2010	62034	105664	6	0	0	1.60395	11.88	0.150779	-0.730367	3.6129	0.99	0.93	0.6	3.36	12	23.85	0.6	137	8.6	39.09	43	2	4	2	1	3	3	0	0	0	9	[5,9]
2009-2010	62048	85359.2	5	1	0	2.00958	19.503	-0.129735	-0.391735	3.63636	1.97	0.77	0.6	2.8	9.9	11.13	0.9	85	7.1	40.37	55	2	4	2	3	2	3	1	1	0	2	[0,4]
2009-2010	62049	94018.2	8	0	0	2.75551	40.5408	0.190859	-0.119139	3.75	3.936	0.8	0.6	3	10.3	18.32	0.3	111	8	30.27	74	2	2	2	4	1	3	0	0	0	0	[0,4]
2009-2010	62052	35486.4	8	0	0	1.48813	11.88	-0.370708	-0.595767	4.42857	1.32	0.7	0.6	3.1	9	10.29	1	109	8.4	28.56	49	2	1	2	2	2	3	0	0	0	0	[0,4]
2009-2010	62071	97606.9	7	1	0	1.76743	13.625	0.235023	-0.687811	3.35052	1.09	0.97	0.6	3.25	12.5	19.89	0.18	91	7	22.14	49	2	4	1	1	3	3	1	0	0	2	[0,4]
2009-2010	62085	57860.6	6	0	0	1.50565	12.32	-0.471491	-0.497586	5.5	1.6	0.6	0.6	3.3	7.7	8.01	0.3	82	3.3	27.8	54	2	4	2	3	1	3	1	1	0	1	[0,4]
2009-2010	62097	21443.3	5	0	0	2.12454	21.879	-0.0980799	-0.336006	3.96104	2.21	0.77	0.6	3.05	9.9	3.73	1.6	126	7.9	27.44	69	2	1	2	2	1	3	0	0	0	3	[0,4]
2009-2010	62132	73255.1	7	1	0	2.03559	19.7348	-0.0567577	-0.405597	3.625	1.916	0.8	0.6	2.9	10.3	3.71	0.4	85	7.4	45.39	66	1	2	3	1	2	3	1	1	0	2	[0,4]
2009-2010	62153	63835.5	5	0	0	0.928324	6.42	-0.14307	-0.896272	4.07229	0.6	0.83	0.6	3.38	10.7	9.31	0.3	95	6.5	25.47	24	2	4	1	2	1	3	1	0	0	4	[0,4]
2011-2012	62184	42191.7	8	0	0	1.86156	15.755	0.113242	-0.577065	3.29213	1.37	0.89	0.6	2.93	11.5	34.02	0.5	97	8.14	22.1	26	2	4	1	2	1	3	0	0	0	0	[0,4]
2011-2012	62189	72702	7	0	0	1.28833	9.202	-0.111131	-0.7869	3.78313	0.86	0.83	0.6	3.14	10.7	3.05	0.3	95	5.85	22.4	30	1	5	2	3	1	3	0	0	0	4	[0,4]
2011-2012	62202	126302	8	0	0	0.638873	5.104	-0.491893	-0.903946	5.29412	0.58	0.68	0.6	3.6	8.8	9.91	0.4	116	7.05	24.7	36	2	1	2	1	1	3	0	0	0	2	[0,4]
2011-2012	62205	319637	6	1	0	1.94067	18.079	-0.114009	-0.439988	4.76923	1.79	0.78	0.6	3.72	10.1	3.29	0.18	107	7.83	28.9	28	2	2	1	4	1	3	0	0	0	1	[0,4]
2011-2012	62208	127454	5	0	0	2.69608	38.481	0.136855	-0.12819	4.53846	3.81	0.78	88.9	3.54	10.1	1.86	603.8	131	6.55	22.2	38	2	3	2	3	1	3	0	0	0	1	[0,4]
2011-2012	62218	130476	5	1	1	1.22735	9.108	-0.382391	-0.730367	4.19718	0.99	0.71	0.6	2.98	9.2	18.49	0.18	110	6.59	45.4	38	1	4	1	3	3	3	0	1	0	3	[0,4]
2011-2012	62224	143236	8	0	0	1.91008	17.407	-0.0866238	-0.469416	3.9875	1.69	0.8	0.6	3.19	10.3	5.75	0.3	124	7.19	27.2	29	1	3	2	5	1	1	0	0	0	3	[0,4]
2011-2012	62228	388051	7	1	1	1.89085	16.74	-0.00170537	-0.513943	3.69048	1.55	0.84	0.6	3.1	10.8	19.12	0.18	113	7.69	43.4	50	2	2	2	4	1	3	1	1	0	4	[0,4]
2011-2012	62232	360192	5	0	0	1.49821	11.615	-0.197682	-0.662924	4.48718	1.15	0.78	0.6	3.5	10.1	29.9	0.18	131	9.41	31.6	42	1	2	2	3	3	3	0	1	0	5	[5,9]
2011-2012	62234	40307.4	5	0	0	1.14862	8.46	-0.419372	-0.752016	4.42857	0.94	0.7	0.6	3.1	9	11.95	20.9	119	5.93	23.8	23	2	4	1	3	1	3	0	0	0	0	[0,4]
2011-2012	62242	402148	7	0	0	2.32926	27.342	-0.112797	-0.213834	4.43056	2.94	0.72	0.6	3.19	9.3	4.82	3.6	131	7.91	27	24	2	2	1	4	1	3	0	1	0	0	[0,4]
2011-2012	62251	52861.5	6	1	0	1.9934	19.89	-0.301974	-0.309486	4.60606	2.34	0.66	0.6	3.04	8.5	10.54	0.5	96	7.15	31.9	51	1	5	2	3	2	3	0	1	0	5	[5,9]
2011-2012	62259	21638.1	5	1	1	1.88013	12.986	0.35731	-0.7869	2.7265	0.86	1.17	0.6	3.19	15.1	7.15	0.4	152	13.13	41.7	61	2	4	3	3	2	2	1	1	0	7	[5,9]
2011-2012	62278	203117	6	0	0	1.94898	18.693	-0.232993	-0.381793	4.11111	2.01	0.72	0.6	2.96	9.3	5.87	0.3	99	7.35	28.3	72	1	2	2	3	2	2	0	0	0	0	[0,4]
2011-2012	62287	37910.3	8	1	0	2.42961	30.527	-0.115101	-0.159905	4.47826	3.43	0.69	0.6	3.09	8.9	16.8	3.4	105	8.06	26.8	73	1	4	2	3	1	3	0	1	0	1	[0,4]
2011-2012	62288	70481.3	8	0	0	1.98752	16.51	0.313553	-0.614962	3.14851	1.27	1.01	0.6	3.18	13	1.86	0.5	124	9.64	20.1	29	2	2	1	3	1	2	0	0	0	1	[0,4]
2011-2012	62291	53727.5	7	1	1	1.77253	12.298	0.339861	-0.7869	2.74775	0.86	1.11	0.6	3.05	14.3	11.74	2.8	90	9.13	29.9	56	2	5	2	3	1	3	0	1	0	1	[0,4]
2011-2012	62308	275401	8	0	0	2.26782	25.414	-0.0828026	-0.25991	4.53333	2.62	0.75	0.6	3.4	9.7	5.75	0.18	114	6.6	24.6	78	1	2	2	2	1	3	0	0	0	2	[0,4]
2011-2012	62339	224629	4	0	0	1.57891	12.305	-0.0743976	-0.662924	4	1.15	0.83	0.6	3.32	10.7	9.83	4.2	104	8.07	29.2	29	2	2	2	3	2	3	0	0	0	0	[0,4]
2011-2012	62340	382958	6	0	0	1.69946	13.824	-0.036964	-0.611085	4.2381	1.28	0.84	0.6	3.56	10.8	3.94	0.3	128	7.84	25.9	44	2	2	2	3	1	3	0	0	0	8	[5,9]
2011-2012	62363	434632	2	1	1	2.03341	16.884	0.345451	-0.618859	3.875	1.26	1.04	0.6	4.03	13.4	34.84	0.18	182	11.06	25.8	44	1	2	3	1	3	2	0	0	0	3	[0,4]
2011-2012	62370	38268.9	8	0	0	3.42176	56.96	0.708025	-0.148224	2.91129	3.56	1.24	0.6	3.61	16	7.12	0.3	98	7.59	18.3	21	2	5	1	3	1	1	0	0	0	0	[0,4]
2011-2012	62371	64196.8	8	0	0	2.44284	28.175	0.255288	-0.28885	3.57303	2.45	0.89	0.6	3.18	11.5	11.06	16.5	122	7.81	18.6	32	2	5	2	4	1	2	0	0	0	3	[0,4]
2011-2012	62377	120658	8	0	0	2.54831	34.038	-0.0276512	-0.139852	4.01389	3.66	0.72	0.6	2.89	9.3	4.74	0.4	120	8.77	24.7	78	1	2	3	1	3	3	1	1	0	0	[0,4]
2011-2012	62391	154726	6	0	0	0.990565	6.804	-0.118775	-0.884461	3.69048	0.63	0.84	3.5	3.1	10.8	7.53	0.8	147	8.12	25.1	40	1	1	2	2	3	3	0	0	0	2	[0,4]
2011-2012	62424	137172	6	0	0	1.42034	9.417	0.235447	-0.843115	3.93	0.73	1	6.5	3.93	12.9	9.88	0.5	155	10.9	30.4	20	2	3	1	1	1	3	1	0	0	2	[0,4]
2011-2012	62425	265511	9	0	0	2.0983	21.012	-0.0403698	-0.374514	3.7625	2.04	0.8	0.6	3.01	10.3	38.83	0.4	121	9.09	22.2	30	1	2	2	4	1	3	0	0	0	4	[0,4]
2011-2012	62432	249804	8	1	0	2.26113	22.444	0.316001	-0.434333	3.80208	1.81	0.96	0.6	3.65	12.4	29.09	0.7	101	7.36	23.4	38	1	2	2	4	1	3	0	1	0	2	[0,4]
2011-2012	62449	114036	6	0	0	1.70314	12.915	0.203231	-0.70469	3.64211	1.05	0.95	0.6	3.46	12.3	7.1	0.18	180	9	26.4	38	1	3	2	1	1	3	0	0	0	2	[0,4]
2011-2012	62460	321056	6	1	0	2.0509	17.792	0.308928	-0.569725	3.22222	1.39	0.99	0.6	3.19	12.8	4.44	0.18	99	7.23	21.9	41	2	2	2	4	2	3	0	1	0	7	[5,9]
2011-2012	62467	419094	8	0	0	2.19158	24.472	-0.269348	-0.180924	4.86441	3.22	0.59	0.6	2.87	7.6	8.29	0.4	101	6.22	25.6	65	2	2	2	4	1	3	0	0	0	0	[0,4]
2011-2012	62480	322156	8	0	0	1.27003	9.632	-0.4502	-0.675299	5.04478	1.12	0.67	0.6	3.38	8.6	15.58	0.5	128	6.18	28.5	43	2	2	2	2	2	3	0	1	0	0	[0,4]
2011-2012	62487	39003.2	6	0	0	1.19929	8.73	-0.307007	-0.769439	4.22667	0.9	0.75	0.6	3.17	9.7	4.61	0.4	122	9.24	25.5	65	2	3	2	1	3	3	0	0	0	0	[0,4]
2011-2012	62500	82147.8	6	0	0	1.60999	13.68	-0.451532	-0.437151	4.30508	1.8	0.59	0.6	2.54	7.6	64.28	0.18	113	5.84	24.3	52	1	4	2	4	1	2	0	0	0	0	[0,4]
2011-2012	62502	41956.3	8	0	0	1.65983	12.753	0.113254	-0.687811	3.78022	1.09	0.91	0.6	3.44	11.7	14.28	0.3	135	7.44	36.5	35	2	4	2	2	3	3	0	0	0	0	[0,4]
2011-2012	62509	96677.5	8	0	0	1.3379	9.996	-0.273039	-0.71748	3.89474	1.02	0.76	0.6	2.96	9.8	3.74	0.5	104	6.81	24.1	60	1	2	2	4	1	3	0	0	0	5	[5,9]
2011-2012	62529	50346.4	6	0	0	2.21347	23.664	-0.0239375	-0.313411	3.91139	2.32	0.79	0.6	3.09	10.2	17.01	0.3	128	8.86	45.6	59	2	4	2	3	1	2	0	1	0	0	[0,4]
2011-2012	62548	78982.2	8	0	0	2.20481	23.862	-0.103466	-0.287052	4.70667	2.46	0.75	7.9	3.53	9.7	18.39	2.5	132	9.36	34.2	57	2	3	1	2	1	1	0	0	0	4	[0,4]
2011-2012	62551	276483	7	0	0	2.40613	28.141	0.11936	-0.258312	4.26506	2.63	0.83	0.6	3.54	10.7	13.02	2.8	123	7.51	48.2	37	1	2	2	4	1	1	0	0	0	0	[0,4]
2011-2012	62555	66718.2	8	0	0	2.55376	34.224	-0.0254307	-0.138237	4.55556	3.68	0.72	0.6	3.28	9.3	22.64	1.8	109	6.8	20.2	35	2	4	2	3	1	1	0	0	0	0	[0,4]
2011-2012	62565	41680.6	9	0	0	2.456	27.709	0.336374	-0.319402	3.79787	2.29	0.94	0.6	3.57	12.1	10.75	1.7	127	7.33	31.7	23	2	5	1	4	1	3	0	1	0	6	[5,9]
2011-2012	62579	43689.6	5	1	1	2.62154	34.16	0.27379	-0.20017	3.22989	3.05	0.87	0.6	2.81	11.2	10.91	0.3	117	9.03	23.8	78	2	1	2	3	2	3	0	1	0	0	[0,4]
2011-2012	62584	94614.3	6	0	0	1.23208	9.021	-0.303241	-0.756365	4.70667	0.93	0.75	0.6	3.53	9.7	5.33	0.5	115	8.21	23.2	22	2	2	1	2	3	3	0	0	0	6	[5,9]
2011-2012	62588	442877	6	0	0	1.50593	11.04	0.0605911	-0.743334	4.55056	0.96	0.89	0.6	4.05	11.5	15.75	1.2	100	6.24	20.7	21	2	2	1	3	3	3	0	0	0	0	[0,4]
2011-2012	62595	39767.1	8	0	0	1.79305	14.985	0.0332173	-0.584486	3.5	1.35	0.86	0.6	3.01	11.1	4.43	0.5	98	8.18	23.8	28	1	5	2	3	1	3	0	0	0	0	[0,4]
2011-2012	62604	253092	7	0	0	4.76363	86.241	0.672012	-0.179857	1.11594	3.23	2.07	1.8	2.31	26.7	0.71	71	205	11.01	22.2	73	1	2	1	2	2	3	0	1	0	1	[0,4]
2011-2012	62611	31704.7	6	0	0	2.68901	31.74	0.506748	-0.317391	3.60748	2.3	1.07	0.6	3.86	13.8	3.63	0.5	163	11.47	30.7	45	2	5	3	1	1	1	1	1	0	8	[5,9]
2011-2012	62634	399414	8	1	1	2.85769	36.636	0.560516	-0.266416	2.59091	2.58	1.1	0.6	2.85	14.2	2.08	1.7	116	8.44	32.6	68	2	2	2	1	2	3	1	0	0	0	[0,4]
2011-2012	62651	418049	8	1	0	1.68733	14.62	-0.374568	-0.466386	4.58209	1.7	0.67	0.6	3.07	8.6	13.39	0.3	123	7.88	39.5	55	2	2	3	2	2	3	1	1	0	6	[5,9]
2011-2012	62674	91081.6	7	0	0	2.02358	19.116	0.0272977	-0.445719	3.7619	1.77	0.84	0.6	3.16	10.8	6.45	1.3	110	7.48	21.5	33	1	2	2	4	1	3	0	0	0	3	[0,4]
2011-2012	62685	36165.1	6	0	0	1.35051	9.36	0.0767401	-0.813025	3.82418	0.8	0.91	0.6	3.48	11.7	7.28	1	125	7.69	22.5	36	2	5	1	2	1	1	0	0	0	4	[0,4]
2011-2012	62695	68706.9	6	1	0	1.76344	14.976	-0.0989191	-0.551729	3.16049	1.44	0.81	0.6	2.56	10.4	17.4	0.5	99	8.14	27.7	41	1	4	3	1	3	3	0	1	0	8	[5,9]
2011-2012	62705	113354	8	0	0	2.35197	25.228	0.282277	-0.355826	3.48913	2.12	0.92	0.6	3.21	11.9	15.99	0.4	146	12.02	27	30	1	3	2	3	1	3	0	0	0	0	[0,4]
2011-2012	62706	168720	7	0	0	2.04616	18.392	0.234833	-0.524002	2.89362	1.52	0.94	0.6	2.72	12.1	46	2.4	104	9.27	33.3	39	1	4	1	4	1	3	0	0	0	0	[0,4]
2011-2012	62718	17223.6	7	1	0	1.31763	9.696	-0.221867	-0.743334	4.4359	0.96	0.78	0.6	3.46	10.1	16.22	0.8	155	8.12	26.8	63	2	4	1	3	2	3	0	0	0	1	[0,4]
2011-2012	62732	55609.2	8	0	0	2.11072	20.496	0.116203	-0.428752	3.86207	1.83	0.87	0.6	3.36	11.2	13.9	0.18	158	9.58	38.8	71	1	1	2	1	2	1	1	1	0	5	[5,9]
2011-2012	62763	351923	6	0	0	0.261331	3.552	-0.630953	-0.939278	4.73684	0.48	0.57	0.6	2.7	7.4	13.41	1	97	5.66	31.8	29	2	2	2	3	3	3	0	0	0	6	[5,9]
2011-2012	62787	33619.1	7	0	0	2.07171	19.712	0.106951	-0.448613	3.52874	1.76	0.87	10.6	3.07	11.2	2.33	7.3	98	7.46	22.5	21	1	5	1	3	1	1	0	0	0	1	[0,4]
2011-2012	62795	109211	5	0	0	1.51166	11.931	-0.264977	-0.630661	4.69333	1.23	0.75	0.6	3.52	9.7	17.96	0.18	101	5.99	31.1	20	2	2	1	3	3	3	0	0	0	5	[5,9]
2011-2012	62797	53622.1	7	0	0	1.4491	10.807	-0.0922595	-0.721765	4.10843	1.01	0.83	0.6	3.41	10.7	19.59	0.6	127	8.65	24.8	24	1	5	1	4	1	3	0	0	0	0	[0,4]
2011-2012	62807	425350	6	0	0	2.25376	23.754	0.137269	-0.351314	3.4186	2.14	0.86	0.6	2.94	11.1	1.96	74.6	112	7.33	30.8	67	2	2	2	4	2	3	0	1	0	0	[0,4]
2011-2012	62813	50885.4	9	1	1	1.93532	18.873	-0.344057	-0.311442	5.01587	2.33	0.63	0.6	3.16	8.1	29.07	0.18	126	6.98	27.6	71	2	2	1	3	2	3	0	1	1	11	[10,14]
2011-2012	62814	24719.6	4	1	0	2.26764	25.245	-0.0537427	-0.271415	4.19481	2.55	0.77	0.6	3.23	9.9	10.05	0.18	122	6.39	24.4	72	2	4	3	1	2	3	0	0	0	1	[0,4]
2011-2012	62819	424903	8	1	0	1.90032	17.542	-0.172772	-0.439988	3.90789	1.79	0.76	0.6	2.97	9.8	14.03	0.3	106	7.12	21.2	59	1	2	2	4	1	3	0	0	0	3	[0,4]
2011-2012	62820	68596.4	7	0	0	2.22842	21.248	0.344364	-0.478626	3.28283	1.66	0.99	0.6	3.25	12.8	24.85	0.3	106	7.61	24.5	53	1	5	2	5	1	1	1	0	0	0	[0,4]
2011-2012	62822	362039	7	0	0	2.40218	26.257	0.32061	-0.344662	2.45745	2.17	0.94	0.6	2.31	12.1	10.07	1.3	55	7.54	25.1	33	2	2	2	4	1	3	0	0	0	2	[0,4]
2011-2012	62824	101258	6	0	0	1.57729	13.192	-0.468551	-0.399373	5.88679	1.94	0.53	1.2	3.12	6.8	11.88	0.8	109	6.83	34.8	40	1	4	2	4	1	1	0	0	0	1	[0,4]
2011-2012	62847	144457	5	1	0	1.5324	12.019	-0.19254	-0.646654	4.32051	1.19	0.78	0.6	3.37	10.1	3.38	0.18	117	7.37	26.5	44	2	3	2	4	1	3	0	1	0	3	[0,4]
2011-2012	62848	71659.7	5	0	0	1.80776	15.207	0.0358221	-0.577065	3.68605	1.37	0.86	0.6	3.17	11.1	6.29	0.18	132	9.18	25.6	38	2	4	1	4	1	3	0	0	0	4	[0,4]
2011-2012	62861	210956	7	1	0	4.0858	74.13	0.707093	-0.150837	1.58282	3.53	1.63	0.6	2.58	21	0.25	3.9	66	10.51	18.4	80	1	2	2	2	2	2	1	1	0	1	[0,4]
2011-2012	62876	202620	8	0	0	2.2432	21.32	0.361952	-0.484866	2.9802	1.64	1.01	0.6	3.01	13	27.62	0.9	122	8.98	33.5	74	1	2	3	3	1	3	1	1	0	1	[0,4]
2011-2012	62886	46975.7	8	0	0	1.52983	11.856	-0.137807	-0.667033	4	1.14	0.81	0.6	3.24	10.4	18	0.4	94	7.47	20.9	21	2	4	1	2	3	3	0	0	0	4	[0,4]
2011-2012	62918	50263.5	8	0	0	1.35275	9	0.188642	-0.847355	3.94845	0.72	0.97	0.6	3.83	12.5	35.82	0.7	109	6.83	24	25	2	4	3	3	3	3	0	0	0	1	[0,4]
2011-2012	62927	501642	5	1	1	2.52877	30.107	0.335881	-0.274805	3.44565	2.53	0.92	0.6	3.17	11.9	14.25	0.18	127	7.93	30.8	63	2	2	2	3	1	1	1	1	0	1	[0,4]
2011-2012	62939	152056	5	0	0	1.3724	9.66	0.0455494	-0.795625	3.89888	0.84	0.89	0.6	3.47	11.5	10.98	0.4	97	8.43	21.8	38	2	3	1	2	1	3	0	0	0	0	[0,4]
2011-2012	62952	29155.8	4	0	0	1.33485	9.348	0.0242824	-0.804337	4.03409	0.82	0.88	0.6	3.55	11.4	4.44	0.7	121	8.63	22.4	20	2	5	3	3	1	1	0	0	0	7	[5,9]
2011-2012	62977	160622	8	0	0	1.94546	17.052	0.144633	-0.541178	3.94444	1.47	0.9	0.6	3.55	11.6	14.53	0.18	133	7.21	24.3	25	2	3	1	4	1	3	0	0	0	0	[0,4]
2011-2012	62982	170823	9	1	1	1.4491	10.807	-0.0922595	-0.721765	4.46988	1.01	0.83	0.6	3.71	10.7	4.56	0.4	91	7.02	33.6	66	1	2	3	2	2	3	1	1	0	3	[0,4]
2011-2012	62985	24588.1	6	0	0	1.83733	13.206	0.345221	-0.756365	3.26364	0.93	1.1	9	3.59	14.2	1.17	2.1	139	11.21	27.1	68	2	5	2	4	2	3	1	1	0	0	[0,4]
2011-2012	62990	319979	8	0	0	2.6023	34.24	0.19038	-0.183078	3.22892	3.2	0.83	0.6	2.68	10.7	21.56	57.1	93	6.01	23.3	79	2	2	2	2	2	3	0	1	0	0	[0,4]
2011-2012	63026	173790	7	0	0	0.989485	7.161	-0.393658	-0.825995	4.05556	0.77	0.72	0.6	2.92	9.3	48.14	0.8	107	6.45	21.2	31	1	2	2	4	1	3	0	0	0	0	[0,4]
2011-2012	63036	43798.8	5	1	0	2.39862	16.643	0.370639	-0.773803	2.03448	0.89	1.45	0.6	2.95	18.7	15.8	0.4	106	11.76	35.3	74	1	5	3	5	1	1	1	1	1	0	[0,4]
2011-2012	63051	64325.4	8	0	0	2.13295	19.53	0.3071	-0.513943	3.41837	1.55	0.98	0.6	3.35	12.6	7.59	0.7	98	6.93	24.9	30	2	5	2	4	1	3	0	0	0	0	[0,4]
2011-2012	63064	20471	9	0	0	1.37212	10.78	-0.497717	-0.566085	5.43333	1.4	0.6	0.6	3.26	7.7	14.69	0.18	114	4.58	18.7	61	2	4	3	5	3	3	0	1	0	0	[0,4]
2011-2012	63076	70091.7	4	0	0	1.74527	14.472	-0.0291735	-0.588227	3.79762	1.34	0.84	0.6	3.19	10.8	24.81	0.18	189	12.46	30.2	53	2	4	2	2	3	3	0	0	0	2	[0,4]
2011-2012	63077	283942	8	0	0	1.26981	8.88	-0.0368393	-0.813025	3.54651	0.8	0.86	0.6	3.05	11.1	4.46	0.7	113	7.25	24.4	38	2	2	2	4	1	3	0	1	0	0	[0,4]
2011-2012	63083	222074	8	0	1	1.66876	13.916	-0.221456	-0.558866	4.34211	1.42	0.76	0.6	3.3	9.8	6.96	1.6	111	7.51	34.3	71	1	2	3	3	1	3	0	1	0	4	[0,4]
2011-2012	63103	35338.1	5	0	0	2.14652	19.019	0.360135	-0.555288	3.57282	1.43	1.03	0.6	3.68	13.3	3.3	2.8	112	8.57	30.5	46	2	5	2	2	2	2	0	0	0	0	[0,4]
2011-2012	63116	75347.9	6	0	0	1.9204	17.384	-0.0312488	-0.484866	3.68293	1.64	0.82	0.6	3.02	10.6	12.36	0.18	92	6.44	19.4	34	1	2	1	4	3	3	0	0	0	3	[0,4]
2011-2012	63127	40313.2	6	0	0	1.67792	14.532	-0.393545	-0.457412	5.16923	1.73	0.65	0.6	3.36	8.4	27.86	0.18	99	4.38	27.7	28	2	5	2	3	3	3	0	0	0	2	[0,4]
2011-2012	63160	417269	5	0	0	2.81324	32.34	0.522028	-0.360401	2.45378	2.1	1.19	0.6	2.92	15.4	2.61	0.18	71	9.32	36.3	61	1	2	3	2	2	3	1	1	0	1	[0,4]
2011-2012	63161	126490	7	0	0	3.19709	34.92	0.488627	-0.437151	2.40667	1.8	1.5	2.6	3.61	19.4	4.7	8.4	146	15.04	21.8	37	1	3	3	3	2	3	0	0	0	7	[5,9]
2011-2012	63164	82331.3	6	1	0	2.07773	19.08	0.228462	-0.500817	4.07527	1.59	0.93	0.6	3.79	12	20.06	1.5	157	9.47	30.9	54	2	1	2	4	1	3	0	0	0	1	[0,4]
2011-2012	63180	24821.9	7	0	0	2.1667	22.149	0.0462835	-0.367385	3.38554	2.07	0.83	0.6	2.81	10.7	3.88	0.3	107	6.33	26.2	50	2	5	2	4	1	3	0	0	0	4	[0,4]
2011-2012	63181	29261.6	6	0	0	1.05685	7.416	-0.211153	-0.847355	3.25	0.72	0.8	0.6	2.6	10.3	10.6	0.18	107	8.06	31	67	1	3	3	3	1	2	0	1	0	0	[0,4]
2011-2012	63187	105898	8	0	0	2.23002	15.824	0.374116	-0.76072	1.72932	0.92	1.33	1.4	2.3	17.2	3.1	0.18	75	11.17	24.4	80	2	2	2	1	1	3	1	0	0	2	[0,4]
2011-2012	63190	281630	6	0	0	2.38968	28.616	-0.025983	-0.216429	4.46053	2.92	0.76	1.1	3.39	9.8	2.04	60.9	122	7.36	27.4	53	2	2	2	4	1	3	1	1	0	0	[0,4]
2011-2012	63191	223358	7	1	0	1.72178	15.041	-0.336593	-0.469416	4.53623	1.69	0.69	0.6	3.13	8.9	20.32	0.8	106	6.67	24.2	30	1	2	2	4	1	3	0	0	0	2	[0,4]
2011-2012	63195	74936.1	7	0	0	1.21698	8.19	0.0644223	-0.855776	3.58242	0.7	0.91	0.6	3.26	11.7	1.89	0.8	126	9.31	27.4	59	2	3	2	2	2	2	0	1	0	0	[0,4]
2011-2012	63204	81574	6	0	0	1.02668	7.452	-0.404952	-0.808684	4.50704	0.81	0.71	0.6	3.2	9.2	16.96	1.7	136	7.49	33.7	44	1	2	2	1	3	1	0	0	0	3	[0,4]
2011-2012	63208	356650	6	0	0	1.52325	11.286	0.0456018	-0.730367	3.92045	0.99	0.88	0.6	3.45	11.4	10.78	0.5	137	9.46	26.4	30	2	2	2	4	1	3	0	0	0	0	[0,4]
2011-2012	63209	215158	6	1	0	1.68034	13.674	-0.0770562	-0.607226	4.32927	1.29	0.82	0.6	3.55	10.6	15.35	0.18	140	6.31	27.6	39	2	2	2	2	1	3	0	1	0	0	[0,4]
2011-2012	63212	34171.5	4	1	0	2.53476	30.74	0.299423	-0.255148	3.96667	2.65	0.9	0.6	3.57	11.6	7.57	1.6	136	8.3	26	62	2	4	1	4	1	1	1	1	0	14	[10,14]
2011-2012	63220	70481.3	6	0	0	1.57911	12.878	-0.300463	-0.577065	4.52055	1.37	0.73	0.6	3.3	9.4	14.4	0.4	127	6.66	26.3	27	2	2	1	4	1	3	0	0	0	0	[0,4]
2011-2012	63222	90694	8	0	0	2.22692	23.896	-0.00353349	-0.313411	3.5375	2.32	0.8	0.6	2.83	10.3	6.42	0.7	105	9.47	32.5	51	1	4	2	4	1	3	1	0	0	2	[0,4]
2011-2012	63224	93313.1	8	0	0	1.86527	16.766	-0.131173	-0.478626	3.75641	1.66	0.78	0.6	2.93	10.1	6.91	0.6	128	8.06	29.3	31	1	1	2	1	1	3	0	0	0	0	[0,4]
2011-2012	63245	303640	6	0	0	1.35324	9.102	0.164408	-0.838858	2.94737	0.74	0.95	0.6	2.8	12.3	8.5	0.18	91	8.47	47.5	40	1	2	2	3	2	3	0	0	0	7	[5,9]
2011-2012	63265	85038.4	8	0	0	1.36654	9.125	0.18987	-0.843115	3.09278	0.73	0.97	0.6	3	12.5	4.88	3.9	106	9.35	23.4	28	1	4	2	4	1	1	0	0	0	0	[0,4]
2011-2012	63273	33797.5	9	0	0	1.72244	14.82	-0.258212	-0.510631	4.01351	1.56	0.74	0.6	2.97	9.5	17.02	0.18	110	7.16	32.8	66	2	4	2	2	2	1	0	1	0	4	[0,4]
2011-2012	63283	52156.4	8	0	0	1.38576	10.486	-0.26668	-0.696224	4.40789	1.07	0.76	0.6	3.35	9.8	1.68	0.5	106	6.85	30.2	36	2	5	2	3	1	2	0	0	0	0	[0,4]
2011-2012	63291	61063.9	5	0	1	1.72263	14.148	-0.0330724	-0.599568	4.09524	1.31	0.84	0.6	3.44	10.8	20.88	1.7	139	9.02	40.5	47	2	4	3	4	1	3	0	0	0	0	[0,4]
2011-2012	63296	52861.5	6	0	0	2.03107	18.486	0.176908	-0.504068	3.21978	1.58	0.91	0.6	2.93	11.7	2.81	2.2	107	8.64	23.2	55	1	5	2	4	1	1	0	0	0	0	[0,4]
2011-2012	63297	488781	9	0	0	0.80897	6.142	-0.588388	-0.799983	5.73684	0.83	0.57	0.6	3.27	7.4	353.64	511.4	110	5.91	30.6	50	2	2	2	4	1	2	0	0	0	3	[0,4]
2011-2012	63311	21537.3	6	0	0	1.07079	7.548	-0.229099	-0.838858	4.32911	0.74	0.79	1.5	3.42	10.2	16.58	0.18	137	7.34	23.5	62	2	4	2	5	2	3	0	1	0	0	[0,4]
2011-2012	63317	49418.9	4	1	1	1.54388	10.836	0.218339	-0.7869	3.32653	0.86	0.98	0.6	3.26	12.6	4.34	0.18	113	8.7	25.6	32	2	5	1	2	2	3	0	0	0	10	[10,14]
2011-2012	63339	45354.5	8	0	0	2.06509	20.009	0.0198523	-0.417815	3.3012	1.87	0.83	0.6	2.74	10.7	7.01	0.18	75	6.34	24.6	41	1	5	2	4	1	3	1	0	0	0	[0,4]
2011-2012	63345	31867.9	9	0	0	1.87199	17.052	-0.179378	-0.45446	3.14474	1.74	0.76	0.6	2.39	9.8	14.58	0.18	98	7.46	21.5	68	1	4	2	3	1	3	0	1	0	0	[0,4]
2011-2012	63374	52794.3	5	0	0	1.25956	8.064	0.212813	-0.884461	3.31313	0.63	0.99	0.6	3.28	12.8	138.87	0.4	111	8.18	26.2	57	2	4	3	5	3	3	0	0	0	0	[0,4]
2011-2012	63377	121261	7	0	0	1.92244	15.996	0.247749	-0.607226	2.70833	1.29	0.96	0.6	2.6	12.4	6.02	1	86	11.05	37.5	39	1	4	1	3	1	3	1	1	1	5	[5,9]
2011-2012	63380	393565	6	0	0	2.36739	26.73	0.15511	-0.292486	3.68235	2.43	0.85	0.6	3.13	11	14.12	0.18	148	7.83	23.9	47	2	2	3	1	3	2	0	0	0	0	[0,4]
2011-2012	63383	51054.6	5	0	1	1.67423	14.31	-0.335379	-0.500817	4.65714	1.59	0.7	0.6	3.26	9	4.78	0.9	120	6.21	33.5	51	2	4	2	1	2	3	0	0	0	0	[0,4]
2011-2012	63387	71968.4	6	0	0	2.27831	18.285	0.400725	-0.662924	3.4065	1.15	1.23	2.5	4.19	15.9	10.2	0.7	182	10.45	21.2	20	2	4	1	3	1	3	0	0	0	0	[0,4]
2011-2012	63389	119244	7	0	0	1.86395	16.43	-0.043094	-0.513943	3.64634	1.55	0.82	0.6	2.99	10.6	42.28	0.18	88	7.29	22.7	80	2	2	2	3	2	2	1	1	0	0	[0,4]
2011-2012	63391	40918.6	8	0	0	1.49976	11.96	-0.342634	-0.603387	4.83099	1.3	0.71	0.6	3.43	9.2	5.98	0.3	142	7.69	30.7	70	2	3	2	3	2	3	0	1	0	0	[0,4]
2011-2012	63397	52967.4	8	0	0	1.91354	18.042	-0.242245	-0.399373	4.48611	1.94	0.72	0.6	3.23	9.3	105.59	0.18	113	5.93	28.3	51	1	5	2	1	1	1	0	0	0	0	[0,4]
2011-2012	63401	503904	8	0	0	1.69398	14.076	-0.147725	-0.573385	4.16456	1.38	0.79	0.6	3.29	10.2	3.17	1.7	105	6.89	21	49	1	2	3	2	2	1	0	0	0	0	[0,4]
2011-2012	63404	64595.6	7	0	0	3.13582	30.45	0.449097	-0.530811	1.90446	1.5	1.57	0.6	2.99	20.3	6.91	0.6	175	7.56	28.4	48	1	2	2	1	3	3	0	0	0	9	[5,9]
2011-2012	63405	49519.7	7	0	0	1.89645	14.1	0.350296	-0.726061	2.79817	1	1.09	0.6	3.05	14.1	5.25	0.7	109	9.32	22.2	74	1	4	3	4	1	1	0	0	0	0	[0,4]
2011-2012	63414	315364	6	1	1	2.03959	20.097	-0.121807	-0.376924	3.16883	2.03	0.77	0.6	2.44	9.9	9.1	0.18	116	8.2	26.6	27	1	2	2	2	3	3	0	0	0	2	[0,4]
2011-2012	63434	46882.1	7	0	0	1.5129	12.232	-0.389736	-0.569725	4.02941	1.39	0.68	0.6	2.74	8.8	9.63	0.4	73	5.05	30.4	23	1	5	1	4	3	3	0	0	0	4	[0,4]
2011-2012	63445	147460	8	0	0	0.971181	6.498	-0.00629003	-0.907717	3.72727	0.57	0.88	1.5	3.28	11.4	3.36	1.7	130	8.23	30.3	21	1	1	1	3	1	1	0	0	0	6	[5,9]
2011-2012	63465	49791.5	6	0	0	2.65409	38.442	-0.0458543	-0.0866781	4.85075	4.47	0.67	0.6	3.25	8.6	7.97	0.3	119	5.47	36.6	55	2	4	2	3	2	2	0	0	0	0	[0,4]
2011-2012	63475	324779	6	0	0	1.86474	17.458	-0.330954	-0.376924	5.89552	2.03	0.67	0.6	3.95	8.6	19.91	0.3	152	7.44	25.4	41	2	2	1	3	3	3	0	1	0	4	[0,4]
2011-2012	63485	52373.2	6	0	0	1.61517	12.543	0.00479171	-0.671158	3.76744	1.13	0.86	0.6	3.24	11.1	11.85	0.6	109	7.66	31	42	2	4	1	2	1	3	0	1	0	1	[0,4]
2011-2012	63499	124819	6	0	0	1.66493	11.61	0.301429	-0.7869	2.7619	0.86	1.05	0.6	2.9	13.5	17.51	0.9	105	11.04	43.2	33	1	3	2	5	1	3	1	0	0	10	[10,14]
2011-2012	63510	596155	7	0	0	1.30352	9.776	-0.342982	-0.708941	5.0274	1.04	0.73	0.6	3.67	9.4	3.66	0.7	122	8.12	21.6	56	1	2	2	3	1	3	0	1	0	0	[0,4]
2011-2012	63528	141186	7	1	0	2.3446	26.352	0.115479	-0.290662	3.59524	2.44	0.84	0.6	3.02	10.8	30.95	2	111	6.88	49.2	34	1	4	2	3	3	3	0	1	0	0	[0,4]
2011-2012	63532	72030.2	6	0	0	1.53603	12.369	-0.322492	-0.591987	4.72222	1.33	0.72	0.6	3.4	9.3	6.11	0.3	127	9.03	33.9	54	2	4	3	2	3	2	1	1	0	0	[0,4]
2011-2012	63533	134937	8	1	0	1.35313	9.858	-0.123085	-0.756365	3.63415	0.93	0.82	0.6	2.98	10.6	8.62	0.3	97	5.91	29.2	32	1	1	2	3	3	2	0	0	0	2	[0,4]
2011-2012	63545	86059.6	8	0	0	1.5304	12.078	-0.228197	-0.634633	3.85714	1.22	0.77	0.6	2.97	9.9	11.52	0.18	118	7.78	25.1	56	1	4	2	4	1	3	0	0	0	0	[0,4]
2011-2012	63546	110643	6	0	0	2.14578	19.782	0.309729	-0.507339	2.5	1.57	0.98	0.6	2.45	12.6	2.67	0.6	76	9.4	33.3	80	1	2	3	5	1	2	1	1	0	0	[0,4]
2011-2012	63573	64746.3	5	0	0	2.33507	26.724	0.0149802	-0.25991	4.87342	2.62	0.79	0.6	3.85	10.2	13.45	0.3	205	10.05	20	20	1	4	1	3	1	1	0	0	0	3	[0,4]
2011-2012	63576	157851	7	0	0	1.74527	14.472	-0.0291735	-0.588227	4.5	1.34	0.84	0.6	3.78	10.8	19.68	0.6	110	8.51	27.7	46	2	3	2	4	3	3	0	1	0	0	[0,4]
2011-2012	63578	60121.5	7	1	0	1.49868	11.536	-0.160936	-0.675299	3.7125	1.12	0.8	4.8	2.97	10.3	11.17	0.18	142	9.43	40.8	41	1	4	1	1	3	3	0	1	0	10	[10,14]
2011-2012	63587	217728	8	0	0	1.91128	16.94	0.0379117	-0.517276	4.14118	1.54	0.85	0.6	3.52	11	17.89	5	119	9.43	32.4	36	2	2	2	2	1	3	0	0	0	0	[0,4]
2011-2012	63590	58357.7	9	0	0	1.01744	7.482	-0.481839	-0.782534	5.79104	0.87	0.67	0.6	3.88	8.6	2.83	0.18	202	9.19	29.9	21	2	4	1	3	1	3	0	0	0	0	[0,4]
2011-2012	63617	286480	7	1	0	1.31697	9.88	-0.325607	-0.708941	4.5	1.04	0.74	0.6	3.33	9.5	3.74	0.6	90	5.29	23.2	29	2	2	2	4	2	3	0	0	0	1	[0,4]
2011-2012	63638	385923	8	0	1	1.33043	9.435	-0.0306242	-0.791264	3.22093	0.85	0.86	0.6	2.77	11.1	3.53	1.9	94	8.97	35	47	1	2	2	4	2	2	0	0	0	1	[0,4]
2011-2012	63642	59095.8	8	0	0	2.40121	27.528	0.181763	-0.283492	4.27907	2.48	0.86	0.6	3.68	11.1	2.96	0.18	129	8.21	28.9	25	2	4	2	2	2	3	0	0	0	0	[0,4]
2011-2012	63657	62343.1	6	0	0	1.92011	14.985	0.333037	-0.679455	3.26667	1.11	1.05	0.6	3.43	13.5	3.41	0.4	110	9.14	28.3	30	2	5	2	4	1	3	0	0	0	1	[0,4]
2011-2012	63659	139612	9	1	0	3.08962	45.903	0.642574	-0.181997	2.07207	3.21	1.11	0.6	2.3	14.3	2.36	0.18	55	7.29	29.7	80	2	2	3	2	2	3	0	1	0	9	[5,9]
2011-2012	63661	98268.8	9	0	0	1.55283	12.92	-0.464741	-0.466386	5.35593	1.7	0.59	1.8	3.16	7.6	5.68	0.3	134	7.81	26.2	46	1	2	2	3	3	1	0	0	0	0	[0,4]
2011-2012	63678	103736	8	0	0	1.42686	10.89	-0.243611	-0.683626	3	1.1	0.77	5.3	2.31	9.9	17.91	0.3	172	16.55	30.3	22	1	3	1	1	1	1	0	0	0	5	[5,9]
2011-2012	63690	37657.5	7	0	0	2.46285	25.785	0.437702	-0.407169	3.2	1.91	1.05	0.6	3.36	13.5	9.28	0.4	113	6.98	22.2	29	2	5	2	4	1	1	0	0	0	0	[0,4]
2011-2012	63691	138129	9	0	0	2.06223	19.071	0.183491	-0.488016	4.18681	1.63	0.91	0.6	3.81	11.7	23.03	0.5	138	7.98	31.6	21	2	1	2	1	3	3	0	0	0	2	[0,4]
2011-2012	63701	391566	7	0	0	1.86802	17.37	-0.290483	-0.401954	4.21429	1.93	0.7	0.6	2.95	9	10.31	0.3	103	6.86	25.7	55	2	2	2	4	1	3	0	1	0	0	[0,4]
2011-2012	63721	322731	9	0	0	1.17884	8.526	-0.291931	-0.782534	4.27632	0.87	0.76	0.6	3.25	9.8	20.17	0.18	90	5.72	18.3	22	1	2	1	2	1	3	0	0	0	5	[5,9]
2011-2012	63723	43306.7	7	0	0	1.65519	14.04	-0.339325	-0.510631	4.05714	1.56	0.7	0.6	2.84	9	10.76	1.5	93	7.74	32.1	62	1	1	2	1	1	1	1	1	0	10	[10,14]
2011-2012	63738	53015.4	8	0	0	0.922613	6.764	-0.456201	-0.830296	4.73913	0.76	0.69	0.6	3.27	8.9	25.35	1	113	5.92	24.2	46	2	4	1	2	3	3	0	1	0	0	[0,4]
2011-2012	63762	111931	7	0	0	1.87143	17.298	-0.252823	-0.420522	4.58333	1.86	0.72	0.6	3.3	9.3	6.28	0.18	112	6.7	28.3	23	2	2	2	3	1	3	1	0	0	0	[0,4]
2011-2012	63771	100423	7	1	1	1.62147	12.84	-0.0679671	-0.642629	4.56627	1.2	0.83	0.6	3.79	10.7	12.76	0.18	138	8.8	39.9	43	2	2	2	3	1	2	0	1	0	5	[5,9]
2011-2012	63772	478717	7	0	0	1.94091	15.576	0.319696	-0.650696	2.82353	1.18	1.02	0.6	2.88	13.2	13.31	0.18	84	7.26	29	65	2	2	2	3	2	3	0	0	0	0	[0,4]
2011-2012	63796	59318.1	7	1	0	1.50042	11.76	-0.250015	-0.642629	3.93421	1.2	0.76	0.6	2.99	9.8	5.64	0.3	138	6.72	21.4	36	1	5	2	4	3	3	0	0	0	9	[5,9]
2011-2012	63802	62821.2	7	0	0	1.58159	12.625	-0.184797	-0.622774	4.23077	1.25	0.78	0.6	3.3	10.1	29.85	0.5	99	7.72	34.9	48	1	4	3	4	1	1	0	0	0	1	[0,4]
2011-2012	63804	16342.6	6	0	0	1.51275	11.322	-0.00923689	-0.71748	3.77907	1.02	0.86	0.6	3.25	11.1	11.41	0.18	113	7.75	41	61	2	4	2	3	2	3	0	1	0	0	[0,4]
2011-2012	63837	202620	7	1	1	1.6536	14.08	-0.362205	-0.497586	5.11765	1.6	0.68	0.6	3.48	8.8	26.78	13.5	147	5.45	39.7	70	1	2	3	3	2	3	0	1	0	5	[5,9]
2011-2012	63841	199081	7	0	0	1.6476	12.152	0.208025	-0.734681	3.5	0.98	0.96	0.6	3.36	12.4	25.77	0.6	141	7.19	33.1	27	2	1	2	3	2	3	0	0	0	0	[0,4]
2011-2012	63848	45415.6	5	0	0	1.20676	9.072	-0.47825	-0.692011	4.69231	1.08	0.65	0.6	3.05	8.4	13.96	0.18	98	6.19	28	31	2	4	1	4	1	3	0	1	0	2	[0,4]
2011-2012	63852	432039	5	0	0	1.58934	11.34	0.223342	-0.769439	3.28571	0.9	0.98	0.6	3.22	12.6	13.77	0.3	110	10.49	32	50	2	2	2	3	2	3	0	0	0	6	[5,9]
2011-2012	63856	69461.7	5	1	0	1.22108	8.772	-0.214228	-0.7869	5.05063	0.86	0.79	0.6	3.99	10.2	5.98	0.8	172	8.56	18.7	20	1	4	1	3	1	3	0	0	0	4	[0,4]
2011-2012	63875	33496.5	4	1	0	1.63509	10.857	0.321518	-0.825995	3.06422	0.77	1.09	0.6	3.34	14.1	4.52	1.6	112	10.69	41.6	64	1	4	3	1	1	2	0	1	0	0	[0,4]
2011-2012	63879	140230	8	1	1	2.22692	23.896	-0.00353349	-0.313411	3.2375	2.32	0.8	12.4	2.59	10.3	0.55	57	81	6.69	23.6	76	2	2	3	4	2	3	1	1	0	1	[0,4]
2011-2012	63882	42275.7	6	0	0	1.0972	7.632	-0.149184	-0.847355	4.10976	0.72	0.82	0.6	3.37	10.6	4.42	0.3	122	7.56	23.1	43	2	5	2	4	1	3	0	1	0	1	[0,4]
2011-2012	63888	57741.8	6	0	0	2.46681	31.684	-0.100191	-0.148224	4.78261	3.56	0.69	0.6	3.3	8.9	47.89	0.6	99	6.48	37.3	25	2	4	2	2	1	3	0	0	0	0	[0,4]
2011-2012	63895	52278.4	6	0	0	0.920106	6.8	-0.502343	-0.813025	4.78788	0.8	0.66	0.6	3.16	8.5	11.65	0.4	121	7.73	24.9	37	2	4	2	3	2	3	0	0	0	2	[0,4]
2011-2012	63902	511570	9	0	0	2.13803	22.176	-0.094138	-0.329671	4.2987	2.24	0.77	0.6	3.31	9.9	7.03	0.4	127	8.93	29.6	68	2	2	2	3	2	3	0	1	0	0	[0,4]
2011-2012	63908	67388	6	0	0	2.0755	17.82	0.341702	-0.584486	2.95098	1.35	1.02	0.6	3.01	13.2	6.42	0.6	107	7.78	31.9	55	2	1	2	1	2	3	0	1	0	0	[0,4]
2011-2012	63909	141084	8	1	0	2.77095	36.14	0.510953	-0.235612	2.79208	2.78	1.01	0.6	2.82	13	24.94	354.2	98	8.27	32.2	62	1	2	2	3	1	2	1	1	0	0	[0,4]
2011-2012	63911	31674	7	0	1	3.3017	50.88	0.665502	-0.183078	2.15447	3.2	1.23	9.9	2.65	15.9	0.07	237.2	116	13.89	32.5	67	1	4	3	3	3	3	1	1	0	0	[0,4]
2011-2012	63915	61184.6	4	1	0	2.37093	26.22	0.233093	-0.321428	3.73034	2.28	0.89	2.8	3.32	11.5	4.56	73.6	124	9.62	36.7	40	1	2	2	3	3	3	1	0	0	10	[10,14]
2011-2012	63945	240674	8	1	1	1.23627	9.256	-0.421113	-0.708941	4.62319	1.04	0.69	1.5	3.19	8.9	0.52	4.9	105	7.11	30.1	29	1	2	1	4	1	3	0	0	0	2	[0,4]
2011-2012	63946	60223.1	7	0	0	2.63079	32.13	0.438536	-0.271415	3.87755	2.55	0.98	0.6	3.8	12.6	32.64	0.4	124	8.19	29.8	39	2	2	2	1	3	3	0	1	0	0	[0,4]
2011-2012	63949	58068.5	5	1	0	1.89034	16.215	0.11846	-0.562465	3.51685	1.41	0.89	0.6	3.13	11.5	16.01	0.18	91	9.65	40.2	50	1	3	2	2	1	1	0	1	0	0	[0,4]
2011-2012	63950	65435.1	8	1	1	0.852474	5.824	-0.0510346	-0.925824	4.03448	0.52	0.87	0.6	3.51	11.2	42.25	0.6	135	8.37	40.2	28	1	4	1	4	1	3	0	0	0	3	[0,4]
2011-2012	63955	411634	8	0	0	1.50332	11.938	-0.313455	-0.614962	3.75342	1.27	0.73	2.1	2.74	9.4	1.62	0.5	133	5.17	18.4	65	1	2	3	4	1	3	0	1	0	1	[0,4]
2011-2012	63960	69578.7	6	0	0	2.72803	33.615	0.513866	-0.28173	3.39048	2.49	1.05	0.6	3.56	13.5	8.62	0.18	128	10.18	43.2	21	2	4	1	3	1	1	1	0	0	0	[0,4]
2011-2012	63977	53944.9	7	0	0	0.563077	4.606	-0.340667	-0.942478	4.52632	0.47	0.76	0.6	3.44	9.8	6.98	0.3	111	6.06	25.3	22	1	4	1	2	3	3	0	0	0	1	[0,4]
2011-2012	63984	104353	8	0	0	2.01128	18.212	0.157758	-0.507339	4.18889	1.57	0.9	1.7	3.77	11.6	1.56	1	138	7.7	24	24	2	5	1	3	1	3	0	0	0	2	[0,4]
2011-2012	63992	58526.1	6	0	0	1.43607	11.303	-0.391586	-0.614962	5.01449	1.27	0.69	0.6	3.46	8.9	7.91	0.6	162	9.51	40	44	2	2	1	3	1	3	1	1	0	7	[5,9]
2011-2012	63997	91594.4	7	0	0	1.64931	13.775	-0.272641	-0.548192	3.97297	1.45	0.74	31.5	2.94	9.5	66.07	1.1	125	6.82	24.3	79	1	2	3	5	2	1	1	0	0	0	[0,4]
2011-2012	64017	351503	8	0	0	2.10988	19.602	0.247983	-0.491186	3.30851	1.62	0.94	0.6	3.11	12.1	9.5	215.1	106	7.37	24.5	24	1	2	2	3	1	3	0	0	0	0	[0,4]
2011-2012	64018	51910.9	7	0	0	0.698555	5.202	-0.256963	-0.92928	4.50633	0.51	0.79	46.6	3.56	10.2	76.08	0.18	116	11.9	21.8	35	2	4	2	3	2	3	0	0	0	1	[0,4]
2011-2012	64024	304680	7	1	0	1.84418	16.833	-0.259434	-0.434333	3.75	1.81	0.72	0.6	2.7	9.3	16.55	3	109	7.97	47.2	62	1	2	3	3	1	2	0	0	0	14	[10,14]
2011-2012	64040	58415.6	5	0	0	1.09496	7.84	-0.300642	-0.813025	3.93421	0.8	0.76	0.6	2.99	9.8	21.64	3.2	97	6.49	33	31	2	5	1	3	1	3	0	1	0	3	[0,4]
2011-2012	64055	74487	5	1	0	2.02968	19.899	-0.124449	-0.381793	3.93506	2.01	0.77	0.6	3.03	9.9	17.91	0.18	122	8.23	39.1	59	1	4	3	2	1	3	1	0	0	8	[5,9]
2011-2012	64059	41734.9	4	0	0	1.86647	15.367	0.202219	-0.614962	3.57447	1.27	0.94	0.6	3.36	12.1	96.59	0.18	149	7.98	22.1	68	1	4	3	2	3	1	1	1	1	10	[10,14]
2011-2012	64065	310061	7	0	0	2.96315	42.525	0.596906	-0.188588	2.68571	3.15	1.05	0.6	2.82	13.5	20.99	0.4	86	7.69	29.3	46	2	2	2	3	1	2	0	0	0	0	[0,4]
2011-2012	64077	85001.3	7	0	0	1.47997	11.484	-0.235922	-0.658831	3.53247	1.16	0.77	0.6	2.72	9.9	18.19	7.5	85	5.81	26.6	45	2	4	2	2	1	3	0	0	0	0	[0,4]
2011-2012	64086	52856.7	8	0	0	1.84676	14.75	0.24656	-0.650696	3.41237	1.18	0.97	0.6	3.31	12.5	37.69	2	110	9.88	21.2	45	1	5	2	4	1	3	1	1	0	0	[0,4]
2011-2012	64122	48763.9	4	0	0	1.80414	15.476	-0.0548999	-0.544674	3.31707	1.46	0.82	38.7	2.72	10.6	7.08	331.9	95	8.45	21.3	67	1	1	2	5	3	2	1	0	0	8	[5,9]
2011-2012	64134	101258	5	0	0	2.29102	23	0.332988	-0.42599	2.97938	1.84	0.97	0.6	2.89	12.5	14.2	0.6	105	6.95	28.3	49	1	4	2	3	1	3	0	0	0	2	[0,4]
2011-2012	64138	54713	7	0	0	1.24515	8.424	0.0668735	-0.847355	3.17582	0.72	0.91	0.6	2.89	11.7	25.08	0.3	119	7.62	23.5	36	2	5	2	4	1	3	0	0	0	1	[0,4]
2011-2012	64147	146386	7	0	0	2.20071	23.278	-0.0113964	-0.325521	4.025	2.26	0.8	0.6	3.22	10.3	7.05	0.5	109	6.14	25.5	34	1	1	2	5	1	1	0	0	0	0	[0,4]
2011-2012	64175	124436	8	0	0	2.47505	30.024	0.15914	-0.235612	3.30952	2.78	0.84	7.8	2.78	10.8	11.43	0.3	106	8.19	32.1	80	1	2	3	1	2	2	0	1	1	2	[0,4]
2011-2012	64184	129994	5	1	0	1.48402	10.591	0.122017	-0.773803	3.1087	0.89	0.92	0.6	2.86	11.9	13.87	0.3	128	9.28	28.9	67	2	2	3	1	3	3	1	1	0	4	[0,4]
2011-2012	64195	54961.6	6	0	0	1.0434	7.344	-0.231557	-0.847355	3.91139	0.72	0.79	0.6	3.09	10.2	2.54	0.18	120	6.99	34.6	33	2	4	1	3	1	3	0	0	0	0	[0,4]
2011-2012	64198	42924.5	7	0	0	1.58112	12.48	-0.130093	-0.642629	3.40741	1.2	0.81	0.6	2.76	10.4	13.11	0.18	71	7.89	31.4	76	1	4	3	2	2	2	1	0	0	0	[0,4]
2011-2012	64217	62970.5	7	0	0	2.4917	32.68	-0.112896	-0.128936	4.58209	3.8	0.67	0.6	3.07	8.6	12.25	0.8	125	6.06	27.7	53	2	1	2	5	1	3	0	0	0	0	[0,4]
2011-2012	64234	197647	5	1	0	2.64227	29.536	0.495185	-0.365041	3.01818	2.08	1.1	0.6	3.32	14.2	6.36	0.4	147	10.76	38.6	29	2	1	1	4	1	3	0	0	0	6	[5,9]
2011-2012	64252	37739.3	6	0	0	2.42707	26.208	0.377073	-0.365041	3.80612	2.08	0.98	2.9	3.73	12.6	7.13	0.6	164	9.14	25.2	61	2	3	2	2	3	3	0	0	0	2	[0,4]
2011-2012	64255	38427.6	6	0	0	1.97392	16.75	0.267264	-0.588227	3.24742	1.34	0.97	0.6	3.15	12.5	6.66	0.18	97	8.27	22.1	23	2	5	1	3	1	3	0	0	0	0	[0,4]
2011-2012	64256	36049.8	8	0	0	2.07738	19.824	0.108272	-0.445719	2.74713	1.77	0.87	0.6	2.39	11.2	16.14	0.18	101	9.27	34.5	67	1	4	3	2	1	1	1	1	0	0	[0,4]
2011-2012	64261	30004.5	6	0	0	1.63426	13.26	-0.158132	-0.603387	4.16456	1.3	0.79	0.6	3.29	10.2	14.43	24.7	101	5.71	24.5	67	2	5	2	4	1	2	1	1	0	0	[0,4]
2011-2012	64265	75141	6	0	0	0.968017	6.76	-0.199137	-0.876411	3.65432	0.65	0.81	0.6	2.96	10.4	23.05	1	103	7.16	31.5	48	2	4	3	4	1	3	0	1	0	0	[0,4]
2011-2012	64271	130370	8	0	0	1.61287	12.168	0.106883	-0.708941	3.35165	1.04	0.91	0.6	3.05	11.7	17.87	0.18	91	7.33	18.1	24	1	2	2	3	3	3	0	0	0	6	[5,9]
2011-2012	64292	62448.4	2	0	0	2.17386	19.43	0.370185	-0.548192	3.14423	1.45	1.04	0.6	3.27	13.4	24.9	0.4	110	8.48	20.7	45	2	4	3	2	1	1	0	0	0	3	[0,4]
2011-2012	64298	34525.8	5	0	0	2.58384	34.272	0.106296	-0.1666	3.68354	3.36	0.79	7.3	2.91	10.2	31.34	419.3	116	8.35	33.5	68	1	4	3	3	1	2	1	1	0	6	[5,9]
2011-2012	64325	326308	7	0	0	1.19069	8.346	-0.121069	-0.821682	3.84337	0.78	0.83	0.6	3.19	10.7	9.34	0.8	94	7.07	28.9	44	2	2	3	2	1	2	0	0	0	0	[0,4]
2011-2012	64330	379534	8	0	0	1.5558	12.168	-0.133954	-0.654755	3.74074	1.17	0.81	0.6	3.03	10.4	3.89	0.18	111	6.96	25.7	43	2	5	2	3	1	2	0	0	0	0	[0,4]
2011-2012	64336	66803	7	0	0	1.87375	15.795	0.146797	-0.584486	4.07692	1.35	0.91	0.6	3.71	11.7	14.46	0.8	150	8.83	30.5	31	2	2	2	1	3	3	0	1	0	7	[5,9]
2011-2012	64347	88045.9	6	0	0	1.95069	18.62	-0.205404	-0.394264	4.5	1.96	0.74	0.6	3.33	9.5	13.05	1	111	10.14	47.7	50	2	2	1	2	2	3	1	1	0	9	[5,9]
2011-2012	64351	60512.8	7	0	0	1.91538	17.227	-0.014477	-0.494376	4.27711	1.61	0.83	0.6	3.55	10.7	10.36	0.6	118	5.47	39.3	32	2	2	2	3	2	3	0	0	0	2	[0,4]
2011-2012	64363	47495.9	7	0	0	2.46152	28.842	0.246877	-0.274805	3.89773	2.53	0.88	0.6	3.43	11.4	39.72	0.6	123	7.2	31.4	22	2	5	1	2	1	3	0	1	0	2	[0,4]
2011-2012	64382	41680.6	10	0	0	2.36761	23.584	0.410981	-0.448613	3.50962	1.76	1.04	0.6	3.65	13.4	2.87	0.7	112	8	17.8	24	2	5	2	3	1	3	0	0	0	5	[5,9]
2011-2012	64388	23480.1	6	0	0	1.46249	10.767	-0.0155663	-0.739004	3.59302	0.97	0.86	0.6	3.09	11.1	18.18	0.9	88	8.1	23.4	69	2	4	3	3	3	3	0	1	0	0	[0,4]
2011-2012	64402	111396	4	0	0	1.96277	18.483	-0.108721	-0.428752	4.29487	1.83	0.78	0.6	3.35	10.1	8.33	0.4	142	7.25	30.5	48	2	1	2	4	1	3	0	0	0	0	[0,4]
2011-2012	64415	58735	6	0	0	1.79606	11.289	0.345436	-0.851576	2.52846	0.71	1.23	0.6	3.11	15.9	55.86	0.3	120	12.14	20.1	55	1	5	2	4	1	1	0	0	0	3	[0,4]
2011-2012	64427	340712	8	0	0	1.70468	13.338	0.119653	-0.667033	3.49451	1.14	0.91	0.6	3.18	11.7	16.57	0.3	103	7.55	36.5	37	2	2	2	4	1	3	0	0	0	0	[0,4]
2011-2012	64451	67321.5	7	0	0	1.94067	18.079	-0.114009	-0.439988	4.35897	1.79	0.78	0.6	3.4	10.1	8.23	2	128	8.59	27.7	32	2	2	2	3	1	3	0	0	0	0	[0,4]
2011-2012	64459	398207	8	1	1	3.11818	46.011	0.643534	-0.190844	2.79825	3.13	1.14	0.6	3.19	14.7	3.72	1.8	125	11.24	43.6	55	1	2	2	2	1	1	1	1	0	2	[0,4]
2011-2012	64463	180515	6	1	0	1.40851	10.692	-0.246165	-0.692011	4.53247	1.08	0.77	37.5	3.49	9.9	46.11	653.8	113	10.27	23.9	80	1	2	3	1	1	2	1	0	0	1	[0,4]
2011-2012	64465	122432	4	0	0	1.11161	7.371	0.0558941	-0.884461	3.30769	0.63	0.91	0.6	3.01	11.7	16.6	0.18	115	8.82	23.4	32	1	3	2	3	2	2	0	1	0	14	[10,14]
2011-2012	64466	50211.1	6	1	0	1.64995	12.987	0.00992587	-0.654755	4.16279	1.17	0.86	0.6	3.58	11.1	5.92	0.7	147	10.22	29.8	23	1	5	2	1	3	3	0	0	0	6	[5,9]
2011-2012	64475	30007.8	8	0	0	1.34453	9.888	-0.181275	-0.743334	3.9875	0.96	0.8	0.6	3.19	10.3	5.65	0.18	104	8.18	25.8	62	2	3	2	2	2	3	1	0	0	0	[0,4]
2011-2012	64500	292340	8	0	0	0.908896	6.624	-0.416059	-0.847355	4.43662	0.72	0.71	0.6	3.15	9.2	11.08	674.5	128	8.22	22.5	29	1	2	2	4	2	3	0	0	0	0	[0,4]
2011-2012	64511	373179	8	0	0	1.83563	16.218	-0.120206	-0.500817	3.70886	1.59	0.79	0.6	2.93	10.2	17.03	0.18	125	7.52	33.8	64	1	2	2	3	3	3	0	0	0	0	[0,4]
2011-2012	64526	433540	6	1	0	1.79129	16.008	-0.284929	-0.45446	4.04225	1.74	0.71	1.4	2.87	9.2	24.24	44.5	95	7.45	39.5	49	1	2	2	4	1	3	0	0	0	6	[5,9]
2011-2012	64552	47774.3	7	0	0	1.41555	9.84	0.12946	-0.804337	3.03226	0.82	0.93	0.6	2.82	12	5.09	41.6	84	7.52	23.7	76	2	3	2	3	1	3	0	0	0	2	[0,4]
2011-2012	64581	63183.7	7	0	0	1.97853	17.71	0.13549	-0.517276	3.26966	1.54	0.89	0.6	2.91	11.5	4.73	0.4	107	7.9	21.7	31	1	5	2	4	1	3	0	0	0	0	[0,4]
2011-2012	64604	73859	5	0	0	1.77468	14.904	-0.023964	-0.573385	3.7619	1.38	0.84	0.6	3.16	10.8	12.03	4.1	107	8.42	38.3	50	1	3	3	1	1	3	1	0	0	11	[10,14]
2011-2012	64616	106094	6	0	0	2.19678	21.924	0.199996	-0.412456	4.08889	1.89	0.9	8	3.68	11.6	0.74	4.4	168	10.99	28.3	21	2	3	1	3	1	3	0	0	0	0	[0,4]
2011-2012	64644	294703	7	1	0	1.41424	11.248	-0.493686	-0.537702	4.13559	1.48	0.59	10.9	2.44	7.6	4.71	1.6	106	7.43	23.2	35	1	2	3	4	1	3	0	0	0	1	[0,4]
2011-2012	64658	82194.9	5	0	0	1.35301	9.196	0.137604	-0.830296	3.81915	0.76	0.94	0.6	3.59	12.1	9.13	0.8	127	9.82	38.7	51	1	1	2	5	1	1	0	0	0	0	[0,4]
2011-2012	64661	118908	5	0	0	1.76746	11.84	0.345033	-0.813025	2.91304	0.8	1.15	0.6	3.35	14.8	9.63	0.3	129	11.85	23.6	29	2	3	1	2	3	3	0	0	0	0	[0,4]
2011-2012	64694	146528	6	0	0	0.961673	6.496	-0.0438418	-0.903946	4.10345	0.58	0.87	1.2	3.57	11.2	16.49	0.18	127	8.34	32.6	23	2	3	1	3	1	3	0	0	0	0	[0,4]
2011-2012	64703	103736	8	0	0	2.58982	32.48	0.318503	-0.232759	3.44444	2.8	0.9	0.6	3.1	11.6	13.49	0.4	106	6.25	25.3	22	1	3	1	3	2	3	0	0	0	1	[0,4]
2011-2012	64706	60689.1	6	0	0	1.25755	9.31	-0.333214	-0.734681	5.74324	0.98	0.74	0.6	4.25	9.5	22.31	1.2	143	11.69	32.5	20	1	4	1	3	1	1	0	0	0	3	[0,4]
2011-2012	64715	73539.9	6	0	0	1.12189	7.659	-0.0503802	-0.859954	3.65116	0.69	0.86	0.6	3.14	11.1	13.09	0.3	75	6.62	23.8	24	2	4	1	3	1	2	0	0	0	0	[0,4]
2011-2012	64720	58276.8	7	0	0	2.63858	32.736	0.424724	-0.256725	3.66667	2.64	0.96	0.6	3.52	12.4	27.9	0.3	93	9.02	20.6	29	2	4	2	4	3	3	1	0	0	3	[0,4]
2011-2012	64722	122542	7	0	0	1.53377	11.948	-0.155806	-0.658831	4.5625	1.16	0.8	0.6	3.65	10.3	7.38	0.7	125	8.22	25	33	1	1	2	5	1	3	0	0	0	1	[0,4]
2011-2012	64725	325173	8	0	0	2.0472	20.826	-0.250887	-0.309486	4.68116	2.34	0.69	0.6	3.23	8.9	17.96	0.5	126	5.85	34.3	39	1	2	2	4	1	3	0	0	0	1	[0,4]
2011-2012	64728	133194	7	0	0	2.36958	27.456	0.0585164	-0.256725	4.09877	2.64	0.81	0.6	3.32	10.4	8.95	0.6	105	7.27	19.8	23	2	3	1	2	1	1	0	0	0	0	[0,4]
2011-2012	64742	49892.7	8	0	0	1.05188	6.84	0.0988876	-0.907717	4.27957	0.57	0.93	0.6	3.98	12	13.7	1.2	138	7.88	38	56	2	4	3	2	1	3	1	0	0	2	[0,4]
2011-2012	64764	75021.6	7	0	0	1.33272	10.17	-0.395232	-0.671158	4.47143	1.13	0.7	0.6	3.13	9	14.86	0.18	117	6.91	30	36	2	5	2	1	2	2	0	1	0	0	[0,4]
2011-2012	64765	247571	8	0	0	1.48402	10.591	0.122017	-0.773803	3.82609	0.89	0.92	2.9	3.52	11.9	0.38	0.3	115	9.53	33.7	32	2	2	2	1	1	3	0	0	0	6	[5,9]
2011-2012	64789	21638.1	6	1	1	1.73681	14.896	-0.208358	-0.524002	4.27632	1.52	0.76	0.6	3.25	9.8	7.32	0.3	113	7.5	30.9	67	2	4	2	4	2	3	1	1	0	0	[0,4]
2011-2012	64800	56648.9	5	0	0	1.32061	9.69	-0.20294	-0.747672	3.77215	0.95	0.79	0.6	2.98	10.2	6.61	0.18	88	7.78	22.7	52	1	4	1	2	1	3	0	0	0	2	[0,4]
2011-2012	64816	67768.1	5	0	0	2.56806	32.67	0.223877	-0.210007	4.72941	2.97	0.85	0.6	4.02	11	17.21	0.4	125	6.67	22.1	21	2	5	1	2	3	3	0	0	0	4	[0,4]
2011-2012	64857	566268	8	1	1	2.77053	39.648	0.331839	-0.149961	3.25287	3.54	0.87	0.6	2.83	11.2	17.81	2.8	110	11.95	47.7	54	1	2	3	4	1	3	1	1	0	0	[0,4]
2011-2012	64860	63590.8	4	1	0	2.42316	29.29	0.0302838	-0.219059	4.26923	2.9	0.78	0.6	3.33	10.1	15.46	0.3	126	6.64	23.9	50	2	2	2	1	3	3	0	0	0	2	[0,4]
2011-2012	64877	53015.4	6	0	0	2.63361	37.35	-0.0228039	-0.105112	4.24286	4.15	0.7	0.6	2.97	9	5.11	1.3	116	6.06	32.5	46	2	4	1	2	1	3	0	0	0	0	[0,4]
2011-2012	64897	39289.2	8	0	0	2.52407	32.732	0.024994	-0.168568	4.23684	3.34	0.76	65.8	3.22	9.8	1.04	942	123	6.92	20.2	42	2	5	2	1	1	3	0	0	0	0	[0,4]
2011-2012	64902	65863.8	8	1	0	2.42936	27.12	0.316868	-0.325521	4.07527	2.26	0.93	0.6	3.79	12	11.37	0.18	130	7.55	30.6	31	2	2	1	3	3	3	0	0	0	1	[0,4]
2011-2012	64916	51478.8	7	1	0	2.05306	18.228	0.271215	-0.541178	3.66667	1.47	0.96	0.6	3.52	12.4	15.08	0.4	124	7.44	29.1	31	2	2	1	2	3	3	0	0	0	1	[0,4]
2011-2012	64923	36750.5	5	0	0	0.869515	6.237	-0.302248	-0.884461	4.07792	0.63	0.77	0.6	3.14	9.9	12.21	0.6	122	7.54	32.8	64	1	4	2	1	1	1	1	1	0	2	[0,4]
2011-2012	64946	16731.7	3	1	1	2.80051	39.508	0.434082	-0.170562	2.67391	3.32	0.92	0.6	2.46	11.9	6.09	0.3	86	7.76	41	60	2	4	2	5	2	2	1	1	0	6	[5,9]
2011-2012	64948	26098.7	6	0	0	1.8038	16.426	-0.346815	-0.407169	4.29851	1.91	0.67	0.6	2.88	8.6	5.3	0.18	163	9.19	35.9	61	1	4	3	3	1	2	1	1	0	4	[0,4]
2011-2012	64951	342344	6	0	0	1.68301	14.288	-0.280841	-0.524002	4.65753	1.52	0.73	0.6	3.4	9.4	7.77	1.8	116	6.37	28.9	22	2	2	2	4	1	3	0	0	0	4	[0,4]
2011-2012	64963	62597.2	6	0	1	2.61146	33.35	0.312742	-0.219059	3.82022	2.9	0.89	0.6	3.4	11.5	15.36	658.5	141	10.74	45	55	2	4	1	4	1	3	1	1	0	2	[0,4]
2011-2012	64976	20888.7	5	0	0	2.55108	32.12	0.217661	-0.216429	3.05882	2.92	0.85	0.6	2.6	11	9.46	1.4	74	7.01	26.6	69	2	4	2	3	1	2	1	1	0	0	[0,4]
2011-2012	64979	63740	8	0	0	2.1314	22.372	-0.167531	-0.301798	5.12329	2.38	0.73	0.6	3.74	9.4	82.34	0.6	209	11.72	42.9	47	1	4	1	1	1	1	1	1	0	2	[0,4]
2011-2012	64994	337035	6	0	0	1.66952	14.362	-0.378526	-0.475536	4.47761	1.67	0.67	0.6	3	8.6	18.95	0.18	121	7.09	23.9	27	2	2	2	4	1	3	0	0	0	0	[0,4]
2011-2012	65005	305770	8	0	0	2.67343	36.612	0.23357	-0.163694	3.35714	3.39	0.84	0.6	2.82	10.8	20.46	0.18	102	6.99	29.1	71	1	2	2	1	1	3	1	1	0	3	[0,4]
2011-2012	65006	89311.5	5	0	0	1.43915	10.7	-0.0935266	-0.726061	3.40964	1	0.83	0.6	2.83	10.7	20.35	0.3	84	8.65	29.4	47	1	4	3	4	1	1	1	0	0	5	[5,9]
2011-2012	65014	497923	7	0	0	2.0459	19.864	-0.0369844	-0.407169	3.45679	1.91	0.81	0.6	2.8	10.4	3.9	0.5	89	8.11	33.7	59	1	2	2	2	1	3	1	1	0	5	[5,9]
2011-2012	65046	54984	8	0	0	2.42633	28.832	0.110137	-0.244412	3.96341	2.72	0.82	0.6	3.25	10.6	4.22	0.3	110	6.66	27.6	74	2	2	2	2	1	1	1	1	0	0	[0,4]
2011-2012	65072	158435	8	0	0	1.20426	8.165	0.0294873	-0.851576	3.55056	0.71	0.89	0.6	3.16	11.5	15.34	0.5	128	7.75	27.4	27	1	3	1	4	1	3	0	0	0	0	[0,4]
2011-2012	65084	53403	6	0	0	1.81497	16.786	-0.394915	-0.342475	4.36667	2.18	0.6	0.6	2.62	7.7	24.6	0.7	99	8.23	28.3	26	1	4	1	3	1	3	0	0	0	0	[0,4]
2011-2012	65088	315890	8	0	0	1.54077	12.12	-0.191252	-0.642629	3.82051	1.2	0.78	0.6	2.98	10.1	1.72	0.18	125	10.08	29.9	37	1	2	1	3	2	1	0	0	0	1	[0,4]
2011-2012	65098	36776.2	6	0	0	1.5324	12.019	-0.19254	-0.646654	4.0641	1.19	0.78	0.6	3.17	10.1	183.95	0.18	118	7.1	31.1	68	1	4	2	1	1	3	1	1	0	0	[0,4]
2011-2012	65102	56193	6	0	0	2.31631	27.556	-0.200714	-0.170562	4.42188	3.32	0.64	1.7	2.83	8.3	3.22	257.1	132	7.62	37.9	35	1	2	2	3	1	3	0	0	0	4	[0,4]
2011-2012	65135	37577.4	7	0	0	2.09148	20.544	0.0264638	-0.404553	4.0241	1.92	0.83	0.6	3.34	10.7	5.89	0.18	106	7.64	27.6	55	2	5	2	4	1	3	1	1	0	0	[0,4]
2011-2012	65143	23301.4	8	0	0	1.13628	7.77	-0.049157	-0.855776	4.45349	0.7	0.86	3.2	3.83	11.1	7.72	0.3	157	10.06	25.2	62	2	5	3	4	2	1	1	0	0	0	[0,4]
2011-2012	65169	41057.4	6	1	0	1.83781	16.006	-0.0483465	-0.527396	3.87805	1.51	0.82	0.6	3.18	10.6	17.95	1.2	93	7.64	21.8	59	1	5	2	2	1	2	0	1	0	0	[0,4]
2011-2012	65173	36076.4	7	0	0	1.8626	15.846	0.0970698	-0.569725	3.48864	1.39	0.88	0.6	3.07	11.4	6.53	0.18	94	7.27	28.6	41	1	5	2	4	1	3	0	0	0	1	[0,4]
2011-2012	65195	36421.3	6	1	0	1.38801	10.403	-0.213006	-0.713205	4.15385	1.03	0.78	0.6	3.24	10.1	7.38	0.18	112	7.64	39.4	43	2	4	2	3	1	3	1	1	0	3	[0,4]
2011-2012	65201	184381	8	0	0	1.98135	16.875	0.268565	-0.584486	2.83505	1.35	0.97	0.6	2.75	12.5	16.96	0.18	99	10.74	22.9	77	1	2	2	3	1	3	1	0	0	5	[5,9]
2011-2012	65213	49775.8	6	0	0	1.46514	11.61	-0.374602	-0.607226	4.14286	1.29	0.7	0.6	2.9	9	9.38	2.5	119	8.73	36.1	64	1	4	2	2	1	1	0	1	0	3	[0,4]
2011-2012	65233	152308	7	0	0	1.6182	13.23	-0.230585	-0.584486	4.34211	1.35	0.76	0.6	3.3	9.8	8.5	1.8	119	6.64	26.9	30	2	1	2	3	1	3	0	0	0	0	[0,4]
2011-2012	65237	146452	6	0	0	2.76186	41.382	0.135639	-0.103266	5.06494	4.18	0.77	0.6	3.9	9.9	13.25	2.2	184	9.42	27.2	25	1	2	2	4	2	3	0	0	0	0	[0,4]
2011-2012	65239	50326.6	7	0	0	1.76217	14.84	-0.0627435	-0.566085	3.63415	1.4	0.82	0.6	2.98	10.6	7.72	0.18	122	7.57	32.3	60	1	4	3	3	1	1	0	0	0	0	[0,4]
2011-2012	65240	24331.9	7	0	0	0.544253	4.6	-0.442656	-0.932676	4.16901	0.5	0.71	0.6	2.96	9.2	7.37	1	154	9.18	24.8	73	2	5	2	4	2	3	0	0	0	1	[0,4]
2011-2012	65249	147686	8	0	0	2.43838	27.225	0.331127	-0.327589	4.09574	2.25	0.94	0.6	3.85	12.1	8.34	0.6	145	8.26	22.9	23	1	2	1	3	1	3	0	0	0	4	[0,4]
2011-2012	65268	46364.3	7	0	0	1.79758	15.496	-0.0923716	-0.534246	3.80247	1.49	0.81	0.6	3.08	10.4	4.76	0.5	102	7.36	19.7	20	1	5	1	3	1	1	0	0	0	2	[0,4]
2011-2012	65269	68354.6	5	0	0	0.916035	6.534	-0.298603	-0.872339	5.01299	0.66	0.77	0.6	3.86	9.9	5.46	1	127	8.95	29.7	24	2	2	2	3	1	3	0	0	0	0	[0,4]
2011-2012	65270	104835	5	1	0	2.35323	25.76	0.227845	-0.329671	4.10112	2.24	0.89	0.6	3.65	11.5	6.86	0.6	132	8.51	30.4	24	2	2	2	3	1	2	0	0	0	10	[10,14]
2011-2012	65297	30883.2	5	1	0	1.73318	14.416	-0.0679589	-0.580766	3.56098	1.36	0.82	0.6	2.92	10.6	57.47	0.6	96	7.02	28.2	72	2	5	2	2	2	3	1	0	0	3	[0,4]
2011-2012	65316	82758.1	6	0	0	0.782614	5.616	-0.212409	-0.91874	4.07407	0.54	0.81	0.6	3.3	10.4	4.28	0.18	120	9.82	30	54	2	4	2	4	2	3	1	0	0	0	[0,4]
2011-2012	65320	350817	8	0	0	2.24831	25.52	-0.192843	-0.219059	4.51471	2.9	0.68	0.6	3.07	8.8	15.22	0.3	106	5.4	27.6	39	2	2	1	2	3	3	0	0	0	8	[5,9]
2011-2012	65328	37215	8	0	0	2.20152	20.916	0.321581	-0.478626	2.93878	1.66	0.98	0.6	2.88	12.6	8.74	3	92	7.35	21.3	63	2	3	1	3	3	3	1	0	0	0	[0,4]
2011-2012	65329	137486	6	1	0	1.07902	7.37	-0.0729804	-0.868237	4.01176	0.67	0.85	0.6	3.41	11	11.87	0.18	99	5.8	24.2	21	2	3	1	3	3	3	0	0	0	1	[0,4]
2011-2012	65344	34294.7	8	0	0	2.97498	46.8	0.51533	-0.121661	3.75269	3.9	0.93	0.6	3.49	12	8.95	0.8	153	9.88	23.8	60	2	1	2	2	3	2	0	1	0	0	[0,4]
2011-2012	65358	354070	7	0	0	2.19411	20.064	0.363928	-0.524002	2.64706	1.52	1.02	0.6	2.7	13.2	12.75	0.7	107	9.04	28.2	45	1	5	2	3	1	2	0	0	0	0	[0,4]
2011-2012	65368	89580.7	6	0	0	2.17703	18.904	0.387926	-0.580766	3.84259	1.36	1.08	0.6	4.15	13.9	13.87	0.5	151	8.97	16.7	23	2	2	2	2	3	2	0	0	0	3	[0,4]
2011-2012	65375	462536	6	0	0	1.65482	12.992	0.0285258	-0.658831	3.21839	1.16	0.87	1.3	2.8	11.2	0.07	1.2	108	8.9	27.4	52	1	2	2	2	1	1	0	0	0	4	[0,4]
2011-2012	65394	89898.4	8	1	0	2.63612	37.26	-0.0022346	-0.111472	3.69014	4.05	0.71	0.6	2.62	9.2	6.74	0.3	104	5.65	24.1	71	1	2	3	3	1	3	0	0	0	1	[0,4]
2011-2012	65403	95628.3	8	1	1	0.622271	4.784	-0.221928	-0.945609	3.45679	0.46	0.81	0.6	2.8	10.4	39.43	0.3	85	7.44	39	52	2	2	3	5	3	3	1	0	0	12	[10,14]
2011-2012	65404	48835.6	8	0	0	2.07396	15.656	0.379977	-0.713205	2.83051	1.03	1.18	0.6	3.34	15.2	36.93	1.1	113	9.33	18.7	27	1	5	1	4	1	3	0	0	0	8	[5,9]
2011-2012	65406	323154	9	0	0	2.47248	28.884	0.278805	-0.28173	4.15556	2.49	0.9	50.9	3.74	11.6	0.34	1.6	140	8.23	23	20	2	2	1	3	1	3	0	0	0	0	[0,4]
2011-2012	65451	289709	8	0	0	2.37966	26.45	0.235714	-0.317391	4.07865	2.3	0.89	6.1	3.63	11.5	1.7	0.3	127	8.52	29.1	33	1	2	2	4	1	3	0	0	0	0	[0,4]
2011-2012	65454	44449.7	6	0	0	2.03648	19.897	-0.0902107	-0.391735	3.9359	1.97	0.78	0.6	3.07	10.1	12.44	1.1	107	7.21	21.5	36	1	5	3	4	1	1	0	0	0	1	[0,4]
2011-2012	65478	30407	6	1	1	1.02073	6.664	0.0815121	-0.911441	3.71739	0.56	0.92	0.6	3.42	11.9	9.84	0.3	138	10	27.4	61	1	4	3	3	1	3	0	1	0	0	[0,4]
2011-2012	65488	51284.9	7	0	0	1.65426	13.268	-0.0628052	-0.626709	3.75904	1.24	0.83	8.3	3.12	10.7	0.35	5.5	94	6.28	23.3	38	2	2	2	3	2	3	0	0	0	2	[0,4]
2011-2012	65500	49512.9	8	0	0	1.2945	9.102	-0.0343576	-0.804337	3.93023	0.82	0.86	0.6	3.38	11.1	10.64	0.3	119	7.24	31.6	46	2	4	3	2	1	2	0	1	0	0	[0,4]
2011-2012	65506	92585	8	0	0	2.54283	33.852	-0.0298803	-0.141486	4.51389	3.64	0.72	0.6	3.25	9.3	5.39	7	105	6.11	27.6	50	2	1	1	1	1	1	1	1	0	1	[0,4]
2011-2012	65517	129131	8	0	0	1.25622	9.212	-0.283151	-0.752016	3.92105	0.94	0.76	0.6	2.98	9.8	12.74	1	132	7.01	26.4	25	1	1	2	3	1	3	0	0	0	2	[0,4]
2011-2012	65546	73899.4	6	0	0	1.85786	16.264	-0.0263102	-0.524002	3.3494	1.52	0.83	0.6	2.78	10.7	13.24	0.18	94	7.39	25.8	22	1	4	1	3	1	3	0	0	0	1	[0,4]
2011-2012	65555	148986	8	0	0	0.799331	5.472	-0.0170392	-0.939278	3.75	0.48	0.88	0.6	3.3	11.4	3.09	0.18	108	7.29	19.2	20	1	2	1	3	1	3	0	0	0	5	[5,9]
2011-2012	65558	140962	7	1	0	1.76104	14.448	0.045307	-0.607226	3.11494	1.29	0.87	0.6	2.71	11.2	17.1	1.7	81	7.24	34.7	36	1	4	2	3	2	3	0	1	0	4	[0,4]
2011-2012	65566	273100	7	0	0	2.03931	20.46	-0.20794	-0.338148	4.08333	2.2	0.72	0.6	2.94	9.3	24.14	0.18	135	7.54	29.6	30	1	2	2	4	1	3	0	0	0	2	[0,4]
2011-2012	65587	234486	8	0	0	2.26085	23.598	0.186678	-0.367385	3.06818	2.07	0.88	0.6	2.7	11.4	0.47	1.7	84	8.17	29.3	78	2	2	2	3	1	1	0	0	0	0	[0,4]
2011-2012	65593	62568.1	7	0	0	2.37713	27.664	0.0610775	-0.253583	3.97531	2.66	0.81	0.6	3.22	10.4	8.41	0.8	101	7.75	34	51	1	3	2	4	1	2	0	0	0	0	[0,4]
2011-2012	65620	306891	7	0	0	1.87818	15.708	0.17696	-0.595767	3.29348	1.32	0.92	0.6	3.03	11.9	45.77	3.4	93	7.57	22.2	25	1	2	1	4	1	3	0	0	0	3	[0,4]
2011-2012	65621	25727.6	6	0	0	1.21771	8.236	0.0478128	-0.851576	4.23333	0.71	0.9	0.6	3.81	11.6	13.05	0.3	122	10.73	38.8	63	2	4	2	2	2	3	1	1	0	7	[5,9]
2011-2012	65676	230813	8	0	0	1.73523	15.21	-0.3222	-0.469416	4.65714	1.69	0.7	0.6	3.26	9	12.97	0.5	129	8.47	22.6	35	1	2	2	1	1	3	0	0	0	0	[0,4]
2011-2012	65722	123494	6	1	0	2.57624	33.887	0.11844	-0.1736	3.8375	3.29	0.8	0.6	3.07	10.3	11.02	0.3	119	7.71	24.5	39	1	1	2	1	3	3	0	0	0	13	[10,14]
2011-2012	65726	43176.6	7	0	0	2.57633	34.138	0.0884517	-0.164657	4.69231	3.38	0.78	0.6	3.66	10.1	3.89	0.4	114	6.67	22	23	2	5	1	3	1	3	0	0	0	0	[0,4]
2011-2012	65737	101888	8	1	0	2.17239	22.366	0.0308368	-0.358106	4.28049	2.11	0.82	0.6	3.51	10.6	14.35	0.8	122	8.64	28.2	53	1	2	2	2	3	2	0	0	0	3	[0,4]
2011-2012	65739	217748	6	0	0	2.42318	25.671	0.398397	-0.38673	2.96	1.99	1	0.6	2.96	12.9	11.18	0.3	86	6.62	23.6	71	2	2	2	3	3	2	0	1	0	1	[0,4]
2011-2012	65742	108443	8	0	0	1.31103	9.085	0.0393416	-0.817358	4.42697	0.79	0.89	0.6	3.94	11.5	8.78	4.2	144	7.82	23.7	30	2	1	1	2	1	3	0	0	0	0	[0,4]
2011-2012	65748	22115.1	3	0	0	1.24841	8.064	0.191244	-0.880453	2.95918	0.64	0.98	0.6	2.9	12.6	2.77	1.1	63	4.44	25	64	2	4	3	3	2	3	1	0	0	3	[0,4]
2011-2012	65758	41976.9	6	0	0	2.33951	27.126	-0.0294051	-0.241439	3.83117	2.74	0.77	0.6	2.95	9.9	4.87	0.3	129	7.34	24.3	67	1	5	2	1	1	3	1	1	0	4	[0,4]
2011-2012	65761	224989	7	0	0	2.19581	22.896	0.0374258	-0.346864	3.80488	2.16	0.82	0.6	3.12	10.6	6.81	0.6	103	8.34	23.2	31	2	2	2	4	1	3	0	0	0	1	[0,4]
2011-2012	65773	65678.2	7	0	0	1.81678	15.065	0.105437	-0.599568	3.7191	1.31	0.89	0.6	3.31	11.5	3.68	3	121	9.6	49.7	34	2	4	2	4	1	3	1	1	0	1	[0,4]
2011-2012	65787	279082	8	0	0	1.52217	11.979	-0.229487	-0.638622	3.84416	1.21	0.77	0.6	2.96	9.9	13.21	0.3	73	6.84	28.4	39	2	2	3	3	1	3	0	0	0	0	[0,4]
2011-2012	65820	22382.8	6	1	0	1.75619	15.456	-0.292849	-0.472466	3.80282	1.68	0.71	0.6	2.7	9.2	3.18	4.9	106	6.87	26.4	77	2	5	3	1	1	2	0	1	1	12	[10,14]
2011-2012	65828	328798	6	1	0	2.21118	23.859	-0.0718982	-0.296172	4.48052	2.41	0.77	0.6	3.45	9.9	17.12	0.6	155	8.41	23.5	22	1	2	2	3	2	3	0	0	0	8	[5,9]
2011-2012	65838	37020.7	6	1	1	1.35773	10.626	-0.500326	-0.573385	5.3	1.38	0.6	0.6	3.18	7.7	5.11	3.9	128	6.45	30.7	63	2	3	2	3	2	3	1	1	0	1	[0,4]
2011-2012	65850	78037.9	4	1	1	1.3724	9.66	0.0455494	-0.795625	3.07865	0.84	0.89	0.6	2.74	11.5	1.62	0.18	86	10.74	25.6	58	2	1	2	2	1	2	1	0	0	7	[5,9]
2011-2012	65857	305343	7	1	0	2.09487	19.895	0.160523	-0.457412	3.59551	1.73	0.89	6.3	3.2	11.5	1.25	795.2	105	8.45	25.7	64	1	2	3	4	1	3	0	1	0	1	[0,4]
2011-2012	65862	72914.7	6	1	0	0.799714	5.89	-0.377808	-0.888435	3.62162	0.62	0.74	0.6	2.68	9.5	29.32	0.18	84	6.06	28.6	54	2	2	3	3	3	2	0	1	0	2	[0,4]
2011-2012	65863	61758.2	7	0	0	1.7145	12.852	0.238479	-0.71748	3.33673	1.02	0.98	0.6	3.27	12.6	2.55	0.5	102	8.26	19.7	33	1	5	1	4	1	3	1	0	0	7	[5,9]
2011-2012	65876	59453.4	6	1	1	0.692203	5.15	-0.23775	-0.932676	4.4	0.5	0.8	0.6	3.52	10.3	10.83	0.8	120	8.43	46	36	2	4	2	3	3	3	1	1	0	9	[5,9]
2011-2012	65892	91113	7	1	0	2.23439	24.5	-0.079447	-0.279981	3.88158	2.5	0.76	0.6	2.95	9.8	28.46	0.18	102	9.14	28.3	80	1	2	3	5	1	1	0	1	0	1	[0,4]
2011-2012	65910	38777.1	8	0	0	1.98079	19.012	-0.15294	-0.399373	4.25	1.94	0.76	0.6	3.23	9.8	7.34	0.18	109	5.57	31.1	36	2	5	2	4	1	3	1	0	0	1	[0,4]
2011-2012	65929	142422	8	0	0	2.22941	24.605	-0.122936	-0.264773	3.87838	2.59	0.74	111.3	2.87	9.5	7.05	27.9	121	8.92	31.5	64	2	2	2	2	1	2	0	1	1	1	[0,4]
2011-2012	65931	29025.9	9	0	0	1.80139	14.835	0.102841	-0.607226	3.66292	1.29	0.89	0.6	3.26	11.5	6.57	0.4	109	6.79	18.2	22	2	5	1	1	1	3	0	0	0	2	[0,4]
2011-2012	65946	48598.2	6	0	0	1.47682	10.672	0.0738811	-0.76072	3.35556	0.92	0.9	0.6	3.02	11.6	20.59	0.18	125	8.21	22.5	34	2	2	3	4	3	3	0	1	0	12	[10,14]
2011-2012	65950	67077.1	6	1	0	1.72207	13.572	0.12222	-0.658831	3.49451	1.16	0.91	0.6	3.18	11.7	16.19	0.3	102	9.49	31.7	32	2	4	1	4	1	3	0	0	0	1	[0,4]
2011-2012	65955	102659	7	0	0	2.7482	34.713	0.515029	-0.26152	2.66019	2.61	1.03	0.6	2.74	13.3	28.16	1.4	98	9.41	23.7	80	1	2	2	4	1	3	1	0	0	0	[0,4]
2011-2012	65957	128980	8	1	1	1.23366	9.288	-0.455312	-0.692011	3.8209	1.08	0.67	0.6	2.56	8.6	10.66	1.5	101	7.46	33.2	47	1	3	1	4	3	3	0	0	0	3	[0,4]
2011-2012	65978	388902	8	0	0	2.42178	30.576	-0.153421	-0.141486	4.87692	3.64	0.65	0.6	3.17	8.4	11.11	1.1	121	6.97	34.4	57	2	2	1	3	3	3	0	1	0	1	[0,4]
2011-2012	65986	253032	7	0	0	2.17712	22.472	0.0321553	-0.355826	4.10976	2.12	0.82	0.6	3.37	10.6	4.84	0.6	108	6.46	29.5	45	2	2	2	4	1	3	0	0	0	2	[0,4]
2011-2012	65993	482164	8	0	0	1.60158	12.969	-0.216546	-0.599568	3.76623	1.31	0.77	0.6	2.9	9.9	5.38	0.6	104	7.67	34.9	65	1	2	3	2	2	2	0	1	0	0	[0,4]
2011-2012	66003	73539.9	6	0	0	1.74346	14.79	-0.138582	-0.548192	4.72152	1.45	0.79	0.6	3.73	10.2	12.24	0.3	143	8.52	26.9	24	2	4	1	4	1	2	0	1	0	3	[0,4]
2011-2012	66008	485789	6	0	0	2.06505	20.4	-0.0660579	-0.384253	4.08861	2	0.79	0.6	3.23	10.2	4.11	0.18	172	10.15	31.3	43	1	2	2	4	3	3	0	0	0	3	[0,4]
2011-2012	66010	87274.5	7	0	0	2.3619	27.832	-0.0360024	-0.227167	3.71053	2.84	0.76	1	2.82	9.8	9.13	164.5	106	6.94	18.1	40	1	2	2	2	1	1	0	0	0	0	[0,4]
2011-2012	66032	99122.9	5	1	0	2.31906	27.27	-0.148577	-0.20258	4.12857	3.03	0.7	0.6	2.89	9	5.43	0.18	86	5.71	29	36	2	3	2	3	1	3	0	0	0	6	[5,9]
2011-2012	66051	88908.3	6	1	0	1.96046	15.318	0.350684	-0.679455	3.16822	1.11	1.07	0.6	3.39	13.8	18.46	1.2	106	7.35	38.7	40	2	2	2	4	1	3	0	0	0	8	[5,9]
2011-2012	66077	79593.3	7	1	0	1.91086	16.472	0.138092	-0.558866	3.08889	1.42	0.9	0.6	2.78	11.6	31.23	0.18	105	8.3	23.7	63	2	2	2	4	2	3	0	1	0	0	[0,4]
2011-2012	66096	110485	7	1	1	1.64824	13.677	-0.241593	-0.562465	4.10667	1.41	0.75	0.6	3.08	9.7	23.19	0.18	133	8.12	28.8	26	1	1	1	2	3	3	0	0	0	6	[5,9]
2011-2012	66101	178186	6	0	0	1.92263	16.422	0.184769	-0.573385	3.63043	1.38	0.92	0.6	3.34	11.9	14.91	0.5	115	9.08	25	20	1	2	2	2	1	2	0	0	0	5	[5,9]
2011-2012	66108	46391.2	6	1	0	1.84605	13.662	0.335415	-0.730367	3.11215	0.99	1.07	0.6	3.33	13.8	0.38	109.6	100	9.36	24.1	53	2	5	2	5	1	3	0	0	0	3	[0,4]
2011-2012	66109	52575.3	8	0	0	1.90643	15.048	0.314558	-0.667033	3.73529	1.14	1.02	0.6	3.81	13.2	34.25	0.18	119	9.44	37.7	32	2	2	2	1	1	3	0	0	0	3	[0,4]
2011-2012	66110	369342	7	1	0	2.13118	20.532	0.184132	-0.445719	3.14444	1.77	0.9	0.6	2.83	11.6	7.33	0.4	95	7.31	29.3	63	2	2	2	4	2	3	0	1	0	1	[0,4]
2011-2012	66121	428059	7	1	0	2.45776	26.574	0.407643	-0.369745	3.08	2.06	1	0.6	3.08	12.9	11.35	0.18	124	8.24	26.6	47	2	2	1	4	1	3	0	0	0	1	[0,4]
2011-2012	66126	40054.5	4	0	0	2.25384	25.286	-0.127494	-0.24895	3.94521	2.69	0.73	0.6	2.88	9.4	2	0.3	108	7.02	23.3	67	1	4	2	4	1	2	0	0	0	0	[0,4]
2011-2012	66135	34784.1	8	0	0	0.974875	6.93	-0.29372	-0.855776	4.8961	0.7	0.77	0.6	3.77	9.9	6.76	0.7	138	8.48	28.8	24	2	4	1	3	3	3	0	1	0	0	[0,4]
2011-2012	66141	253893	8	0	0	1.22946	8.64	-0.0979288	-0.813025	3.32143	0.8	0.84	0.6	2.79	10.8	8.33	0.6	104	7.01	22.1	71	2	2	2	4	1	3	0	1	0	0	[0,4]
2011-2012	66154	264512	7	0	1	2.30965	23.56	0.327901	-0.409804	3.19792	1.9	0.96	0.6	3.07	12.4	5.98	0.3	112	10.68	27.8	74	2	2	3	1	2	2	0	1	0	0	[0,4]
2011-2012	66157	178634	7	0	0	2.25309	23.632	0.1532	-0.358106	2.85057	2.11	0.87	0.6	2.48	11.2	13.65	0.18	90	7.95	23.4	80	2	2	2	2	2	3	0	1	0	1	[0,4]
2011-2012	66179	46384	8	0	0	3.10111	37.236	0.533345	-0.351314	2.92593	2.14	1.35	0.6	3.95	17.4	11.08	0.6	102	11.71	17.8	23	1	5	1	3	1	3	0	0	0	5	[5,9]
2011-2012	66184	70342.3	7	0	0	1.22619	8.91	-0.268937	-0.769439	4.12987	0.9	0.77	0.6	3.18	9.9	17.22	0.8	107	8.43	25	24	2	4	1	3	1	3	0	0	0	1	[0,4]
2011-2012	66201	466761	7	0	0	1.76647	15.824	-0.356071	-0.42599	4.68657	1.84	0.67	0.6	3.14	8.6	4.11	0.7	97	5.79	29.1	45	2	2	2	3	1	3	1	1	0	2	[0,4]
2011-2012	66204	117712	7	1	0	1.80414	15.476	-0.0548999	-0.544674	4.39024	1.46	0.82	0.6	3.6	10.6	21.36	469.3	152	13.41	45	33	1	4	2	4	1	3	0	1	0	8	[5,9]
2011-2012	66228	366069	6	1	0	1.65482	12.992	0.0285258	-0.658831	3.98851	1.16	0.87	0.6	3.47	11.2	7.09	0.6	119	7.36	22.2	28	2	2	1	4	2	3	0	0	0	4	[0,4]
2011-2012	66238	25675.1	7	1	0	0.799928	6.083	-0.57553	-0.817358	5.2	0.79	0.6	2.3	3.12	7.7	3.22	1.5	131	9.27	34.4	61	1	4	3	1	1	3	0	1	0	11	[10,14]
2011-2012	66239	33220.8	8	0	0	1.42034	9.417	0.235447	-0.843115	3.01	0.73	1	0.6	3.01	12.9	14.14	1.2	107	8.79	22.3	80	2	5	3	4	2	3	0	0	0	0	[0,4]
2011-2012	66247	29522.9	8	0	0	2.15904	21.112	0.190741	-0.431533	3.04444	1.82	0.9	0.6	2.74	11.6	14.36	0.6	84	8.24	32	70	2	4	3	1	2	3	0	1	0	0	[0,4]
2011-2012	66256	136301	6	0	0	2.22085	25.11	-0.246256	-0.194283	4.26984	3.1	0.63	0.6	2.69	8.1	4.45	0.3	104	6.12	35.3	49	1	1	3	4	1	3	0	1	0	2	[0,4]
2011-2012	66259	46579.4	8	1	0	1.8263	14.762	0.195755	-0.634633	3.39362	1.22	0.94	0.6	3.19	12.1	4.6	0.5	107	8.83	23.2	45	2	5	2	2	2	3	0	0	0	2	[0,4]
2011-2012	66266	87335.9	8	0	0	0.989939	7.081	-0.328112	-0.843115	4.16	0.73	0.75	0.6	3.12	9.7	29.95	0.4	116	9.09	31.6	28	1	4	2	2	1	3	0	0	0	1	[0,4]
2011-2012	66268	448253	5	1	1	2.3215	25.419	0.156985	-0.319402	4.17442	2.29	0.86	0.6	3.59	11.1	48.79	0.8	136	7.5	28.5	58	2	2	2	3	1	3	1	1	0	4	[0,4]
2011-2012	66278	84949.6	6	0	0	1.86996	17.072	-0.195568	-0.448613	4.17333	1.76	0.75	0.6	3.13	9.7	11.18	0.5	122	7.13	36.9	36	1	3	2	5	1	1	0	0	0	4	[0,4]
2011-2012	66289	346055	7	1	0	1.29008	9.18	-0.0917138	-0.791264	3.80952	0.85	0.84	0.6	3.2	10.8	5.4	0.5	134	8.44	34.5	41	2	2	1	4	2	2	0	0	0	8	[5,9]
2011-2012	66293	383914	6	1	0	1.68806	13.78	-0.0757591	-0.603387	3.79268	1.3	0.82	0.6	3.11	10.6	22.92	2.6	103	7.7	21.6	33	2	2	1	2	2	3	1	0	0	2	[0,4]
2011-2012	66300	90132.6	7	1	0	1.77058	14.652	0.029316	-0.595767	3.89535	1.32	0.86	0.6	3.35	11.1	7.94	0.18	119	5.75	35.4	35	1	2	2	2	2	3	0	1	0	10	[10,14]
2011-2012	66304	368871	7	1	0	2.38449	28.179	0.0164556	-0.234181	3.92308	2.79	0.78	0.6	3.06	10.1	23.24	92.9	127	5.42	29.6	30	2	2	2	4	1	3	0	0	0	6	[5,9]
2011-2012	66317	370569	7	0	0	2.36332	28.569	-0.141081	-0.181997	4.28986	3.21	0.69	0.6	2.96	8.9	19.13	0.18	103	5.16	26.3	43	2	2	2	4	1	3	0	0	0	1	[0,4]
2011-2012	66334	130924	7	0	0	2.18883	23.94	-0.195066	-0.253583	4.8	2.66	0.7	0.6	3.36	9	10.35	0.4	114	6.89	37.6	37	2	1	2	5	1	3	0	1	0	5	[5,9]
2011-2012	66342	124550	6	1	0	1.79971	16.511	-0.39232	-0.362713	5.32787	2.09	0.61	0.6	3.25	7.9	39	0.18	146	7.08	25.3	32	1	2	3	2	3	3	0	0	0	8	[5,9]
2011-2012	66343	310367	4	0	0	2.16078	21.645	0.112184	-0.39681	4.56977	1.95	0.86	0.6	3.93	11.1	82.76	0.18	142	8.31	34.6	20	1	2	1	3	3	3	1	0	0	14	[10,14]
2011-2012	66362	109233	7	0	0	2.07078	21.056	-0.18586	-0.329671	4.45205	2.24	0.73	0.6	3.25	9.4	20.02	0.18	115	7.47	24.5	55	1	2	3	3	1	3	0	1	0	0	[0,4]
2011-2012	66369	67535.4	5	1	1	1.82967	14.5	0.243989	-0.658831	3.12371	1.16	0.97	0.6	3.03	12.5	24.46	382.3	112	9.24	42.2	48	1	4	3	3	1	3	0	1	0	11	[10,14]
2011-2012	66384	55871	9	0	0	1.77813	14.763	0.0306157	-0.591987	3.55814	1.33	0.86	0.6	3.06	11.1	4.67	0.18	108	7.11	23.1	38	1	2	2	2	1	3	1	1	0	0	[0,4]
2011-2012	66431	236442	5	0	0	2.82024	38.184	0.523721	-0.211274	3.08	2.96	1	2.3	3.08	12.9	45.97	0.18	137	9.45	24	23	1	2	2	3	3	3	0	0	0	2	[0,4]
2011-2012	66442	243300	7	0	0	0.904172	6.499	-0.335455	-0.868237	4.16	0.67	0.75	0.6	3.12	9.7	2.36	0.4	85	4.99	22.9	48	2	2	2	4	1	2	0	0	0	2	[0,4]
2011-2012	66451	75678.3	5	1	0	1.77039	13.44	0.265073	-0.70469	3.23232	1.05	0.99	0.6	3.2	12.8	4.6	0.7	133	9.52	30	52	1	3	1	2	2	3	0	0	0	5	[5,9]
2011-2012	66456	41200.6	7	0	0	1.91422	17.544	-0.103068	-0.460384	3.88608	1.72	0.79	0.6	3.07	10.2	12.41	0.18	103	6.76	31.5	70	1	4	3	2	1	1	0	1	0	1	[0,4]
2011-2012	66494	100624	7	0	0	2.13702	21.23	0.0893816	-0.401954	3.61176	1.93	0.85	0.6	3.07	11	20.64	0.4	112	9.38	36.8	47	2	2	2	3	2	3	0	0	0	3	[0,4]
2011-2012	66518	34369.7	5	0	0	2.51978	31.13	0.206383	-0.22855	3.36471	2.83	0.85	0.6	2.86	11	12.69	0.3	111	9.11	32	80	1	4	3	5	1	2	0	1	0	5	[5,9]
2011-2012	66522	477478	8	0	0	1.72571	13.688	0.106957	-0.650696	3.41111	1.18	0.9	1.6	3.07	11.6	11.88	1	99	7.26	27	46	1	2	2	4	2	3	0	0	0	0	[0,4]
2011-2012	66524	62084.9	5	0	0	1.52461	12.16	-0.294785	-0.611085	4.22973	1.28	0.74	3.3	3.13	9.5	0.3	0.9	90	7.21	26	51	2	2	2	2	2	3	1	1	0	4	[0,4]
2011-2012	66527	45224.6	7	0	0	2.28562	23.124	0.311585	-0.415126	2.95789	1.88	0.95	0.6	2.81	12.3	7.41	0.18	94	9.05	24.4	74	1	4	1	4	1	3	0	0	0	2	[0,4]
2011-2012	66535	32367.8	7	0	0	1.65708	13.566	-0.154235	-0.591987	4.43038	1.33	0.79	0.6	3.5	10.2	3.66	0.6	122	6.14	21.6	23	2	5	2	3	1	3	0	0	0	4	[0,4]
2011-2012	66563	47378.1	5	0	0	1.85209	16.92	-0.243933	-0.437151	3.80822	1.8	0.73	0.6	2.78	9.4	11.82	0.18	85	6.25	34.6	73	1	4	2	3	1	3	1	1	0	0	[0,4]
2011-2012	66565	122128	6	0	0	2.45358	28.614	0.24429	-0.278244	3.14773	2.51	0.88	0.6	2.77	11.4	1.73	40.9	98	7.46	29.2	66	1	2	3	3	2	3	0	0	0	3	[0,4]
2011-2012	66568	378646	7	1	0	1.40785	10.881	-0.343182	-0.654755	4.31944	1.17	0.72	0.6	3.11	9.3	10.6	0.5	118	6.63	24.7	52	1	2	3	4	2	3	0	0	0	0	[0,4]
2011-2012	66584	371664	7	0	0	1.53446	11.77	-0.080802	-0.683626	4.33735	1.1	0.83	29.1	3.6	10.7	4.34	256	109	7.22	23	44	2	2	1	2	1	3	0	0	0	1	[0,4]
2011-2012	66599	227474	5	0	0	1.52798	11.067	0.127037	-0.756365	3.58696	0.93	0.92	0.6	3.3	11.9	39.6	0.3	155	11.35	38.6	31	1	2	2	2	3	2	0	0	0	0	[0,4]
2011-2012	66612	36656.1	7	0	0	2.22742	21.7	0.308072	-0.451527	3.22917	1.75	0.96	0.6	3.1	12.4	4.25	0.4	127	10.38	25.9	64	2	3	2	4	2	3	1	1	0	0	[0,4]
2011-2012	66628	405651	6	1	0	2.73465	33.428	0.51962	-0.290662	3.22642	2.44	1.06	0.6	3.42	13.7	20.68	10.5	117	9.62	34.2	41	1	2	2	3	1	3	1	1	0	0	[0,4]
2011-2012	66633	54161.1	8	0	0	1.88738	16.952	-0.0739686	-0.488016	3.28395	1.63	0.81	0.6	2.66	10.4	8.5	0.3	106	8.15	25.8	41	2	5	2	4	1	3	0	0	0	9	[5,9]
2011-2012	66644	102716	10	0	0	1.85786	16.264	-0.0263102	-0.524002	3.36145	1.52	0.83	54.1	2.79	10.7	81.86	2.6	111	9.38	23.8	63	1	2	2	4	1	3	0	1	0	3	[0,4]
2011-2012	66650	45026.7	3	0	0	0.623824	4.94	-0.389831	-0.925824	4.14865	0.52	0.74	0.6	3.07	9.5	18.54	4.2	105	5.34	33.7	25	2	4	1	1	2	3	0	0	0	13	[10,14]
2011-2012	66661	72245.1	7	0	0	1.77245	15.58	-0.247682	-0.484866	3.32432	1.64	0.74	0.6	2.46	9.5	10.69	1.6	97	6.89	26.1	68	2	2	2	3	1	3	0	0	0	0	[0,4]
2011-2012	66668	321403	6	1	0	2.3302	25.641	0.159604	-0.315394	2.73256	2.31	0.86	0.6	2.35	11.1	3.88	0.3	90	6.61	23	64	1	2	2	3	2	3	0	0	0	1	[0,4]
2011-2012	66673	156922	7	0	0	1.89061	17.976	-0.339379	-0.351314	4.6	2.14	0.65	0.6	2.99	8.4	7.46	0.6	128	7.19	28.1	25	1	3	2	4	1	3	0	0	0	0	[0,4]
2011-2012	66678	443764	6	1	0	2.94476	39.456	0.587481	-0.241439	3.24107	2.74	1.12	0.6	3.63	14.4	9.82	0.5	126	9.25	24.9	21	2	2	1	3	1	3	0	0	0	3	[0,4]
2011-2012	66685	118629	8	0	0	2.13788	22.246	-0.10944	-0.323467	4.18421	2.27	0.76	0.6	3.18	9.8	13.22	2.4	121	8.21	32.4	29	2	1	2	1	1	3	0	0	0	0	[0,4]
2011-2012	66687	70696.9	7	0	0	2.38438	26.448	0.251419	-0.321428	3.41111	2.28	0.9	0.6	3.07	11.6	19.17	0.6	95	8.42	22	53	1	3	1	4	1	3	0	0	1	0	[0,4]
2011-2012	66712	40254.5	6	0	0	1.62862	12.656	0.0246767	-0.671158	4.11494	1.13	0.87	0.6	3.58	11.2	33.97	0.3	122	7.8	25.9	31	2	5	1	4	1	3	1	0	0	0	[0,4]
2011-2012	66722	345383	7	0	0	1.04077	6.552	0.176796	-0.925824	3.07143	0.52	0.98	0.6	3.01	12.6	37.98	0.4	116	7.06	23.3	41	1	2	2	4	2	3	0	0	0	1	[0,4]
2011-2012	66724	72424.4	7	0	0	2.06165	20.805	-0.175058	-0.340304	4.5	2.19	0.74	0.6	3.33	9.5	8.59	0.4	112	7.55	40.8	31	2	2	2	4	1	3	0	0	0	1	[0,4]
2011-2012	66725	335846	7	0	0	1.00239	7.254	-0.392423	-0.821682	3.69444	0.78	0.72	0.6	2.66	9.3	8.48	0.18	98	6.39	27.9	57	2	2	2	3	1	3	0	1	0	0	[0,4]
2011-2012	66781	39080.1		1	0	2.55198	31.122	0.318537	-0.253583	3.58242	2.66	0.91	0.6	3.26	11.7	9.49	0.5	117	8.58	31.7	68	2	3	2	3	2	3	1	0	0	3	[0,4]
2011-2012	66793	52821	9	0	0	1.90915	17.12	-0.0157936	-0.497586	4.24096	1.6	0.83	0.6	3.52	10.7	5.73	0.3	194	11.47	30.8	50	2	4	1	2	1	1	0	1	0	8	[5,9]
2011-2012	66795	114130	9	0	0	2.28122	22.4	0.356243	-0.451527	4.71717	1.75	0.99	0.9	4.67	12.8	9.1	0.6	166	10.38	20.8	23	2	2	2	1	3	3	0	0	0	5	[5,9]
2011-2012	66817	82641.7	6	1	1	2.03733	13.351	0.357676	-0.817358	2.43511	0.79	1.31	606	3.19	16.9	0.07	19.6	124	11.5	38.7	72	1	2	3	2	2	3	1	1	0	5	[5,9]
2011-2012	66839	32031.3	7	0	0	3.06992	45.298	0.636758	-0.184166	3.40909	3.19	1.1	0.6	3.75	14.2	26.41	0.18	140	9.04	17	25	1	5	1	4	1	3	0	0	0	0	[0,4]
2011-2012	66848	452724	7	0	0	1.67489	11.154	0.329923	-0.821682	2.76577	0.78	1.11	7.2	3.07	14.3	4.76	0.18	98	10.95	21.6	52	1	2	2	4	1	3	0	0	0	1	[0,4]
2011-2012	66855	49135.2	8	0	0	1.61077	13.132	-0.231886	-0.588227	4.52632	1.34	0.76	0.6	3.44	9.8	10.12	0.3	128	6.43	24	20	2	4	1	3	1	1	0	0	0	3	[0,4]
2011-2012	66861	48401.8	4	1	1	1.87262	17.784	-0.384393	-0.285266	5.23214	2.47	0.56	0.6	2.93	7.2	12	0.3	107	6.73	37.5	21	2	4	1	3	1	1	0	0	0	3	[0,4]
2011-2012	66874	169525	8	0	0	1.55422	12.24	-0.171064	-0.642629	3.70886	1.2	0.79	0.6	2.93	10.2	27.54	1.1	111	6.29	27.2	31	1	2	2	3	1	3	0	0	0	0	[0,4]
2011-2012	66876	440113	6	1	1	2.71787	36.738	0.378467	-0.189712	2.79121	3.14	0.91	0.6	2.54	11.7	41.75	0.18	96	8.3	26.5	62	1	2	2	3	1	3	0	1	0	2	[0,4]
2011-2012	66880	52529.6	6	0	0	0.833517	6.11	-0.391542	-0.876411	4.50685	0.65	0.73	0.6	3.29	9.4	10.93	0.7	89	5.36	27.7	24	2	4	1	2	3	3	0	0	0	0	[0,4]
2011-2012	66882	159269	8	0	0	0.933586	6.693	-0.333014	-0.859954	4.09333	0.69	0.75	2.3	3.07	9.7	15.99	0.3	112	8.3	18.8	22	1	1	1	3	1	3	0	0	0	0	[0,4]
2011-2012	66885	20548.5	6	0	0	2.17161	23.585	-0.210739	-0.255148	4.62319	2.65	0.69	0.6	3.19	8.9	22.61	0.7	108	5.88	24.8	76	2	4	2	5	2	2	1	1	1	1	[0,4]
2011-2012	66898	81461.8	5	1	0	1.31038	9.968	-0.410906	-0.675299	4.65217	1.12	0.69	0.6	3.21	8.9	32.52	0.18	118	7.55	20.2	45	1	4	1	4	1	1	0	0	0	4	[0,4]
2011-2012	66915	86930.7	8	1	0	2.33588	27.448	-0.0984655	-0.216429	3.82192	2.92	0.73	0.6	2.79	9.4	24.75	0.3	103	8.57	32.2	51	2	2	2	1	3	2	0	1	0	7	[5,9]
2011-2012	66918	123563	8	0	0	1.59236	12.669	-0.14679	-0.630661	3.825	1.23	0.8	0.6	3.06	10.3	11.9	0.3	101	8.75	34.6	72	2	2	2	5	2	3	1	1	1	1	[0,4]
2011-2012	66925	145109	8	0	0	2.03527	19.092	0.081783	-0.460384	4.13953	1.72	0.86	0.6	3.56	11.1	10.49	0.4	151	8.92	22	23	1	2	1	4	1	3	1	0	0	2	[0,4]
2011-2012	66926	478969	6	0	0	2.52385	33.616	-0.0851937	-0.127448	4.82353	3.82	0.68	0.6	3.28	8.8	21.6	0.6	102	5.53	34.2	51	2	2	2	2	2	2	0	0	0	0	[0,4]
2011-2012	66937	202947	7	0	0	2.47042	31.992	-0.121619	-0.135063	4.26866	3.72	0.67	2	2.86	8.6	0.46	260.9	110	6.82	26.3	37	2	2	1	1	1	1	0	0	0	0	[0,4]
2011-2012	66944	303849	8	0	0	2.74524	38.304	0.349787	-0.1666	3.38636	3.36	0.88	0.6	2.98	11.4	7.95	0.4	85	7.04	29.3	72	2	2	2	4	2	3	1	1	0	0	[0,4]
2011-2012	66946	65193.5	4	0	0	1.78552	15.916	-0.286249	-0.457412	4.70423	1.73	0.71	0.6	3.34	9.2	3.13	0.7	140	8.25	36	32	2	5	2	3	1	3	1	0	0	2	[0,4]
2011-2012	66956	116722	7	1	1	2.41767	24.047	0.43651	-0.457412	3.13889	1.73	1.08	0.6	3.39	13.9	14.65	0.18	110	8	25.9	21	1	2	2	1	3	1	0	0	0	0	[0,4]
2011-2012	66961	53401.5	7	0	0	1.49412	11.526	-0.180059	-0.671158	3.65823	1.13	0.79	0.6	2.89	10.2	16.96	0.7	129	8.61	25.3	36	2	5	2	4	1	3	0	0	0	0	[0,4]
2011-2012	66964	270302	8	0	0	0.652323	5.162	-0.478143	-0.903946	4.65217	0.58	0.69	0.6	3.21	8.9	9.78	0.7	142	6.82	24.5	27	1	2	1	4	1	3	0	0	0	1	[0,4]
2011-2012	66974	32827.3	7	0	0	1.89692	15.08	0.299364	-0.658831	2.73267	1.16	1.01	0.6	2.76	13	6.59	0.18	105	9.55	31.6	72	2	4	2	2	3	3	1	1	0	0	[0,4]
2011-2012	66976	116211	6	1	1	2.6716	36.075	0.278126	-0.177744	3.76744	3.25	0.86	2.4	3.24	11.1	1	23.6	131	7.94	20.6	24	2	3	1	3	1	3	0	1	0	5	[5,9]
2011-2012	66981	81731.7	4	1	1	1.88846	16.029	0.149401	-0.577065	3.69231	1.37	0.91	2.1	3.36	11.7	12.74	0.3	142	9.38	42.3	42	2	2	2	3	3	3	0	0	0	0	[0,4]
2011-2012	67001	231652	7	1	0	1.80678	12.15	0.349668	-0.808684	2.71552	0.81	1.16	0.6	3.15	15	8.86	2.4	126	7.91	26.8	76	2	2	2	1	2	1	0	1	0	0	[0,4]
2011-2012	67032	66984.8	5	0	0	1.07064	7.519	-0.209925	-0.843115	4.075	0.73	0.8	0.6	3.26	10.3	10.38	0.4	131	7.5	21.1	32	1	5	2	4	1	2	0	0	0	1	[0,4]
2011-2012	67034	113354	6	0	0	1.84187	17.222	-0.38046	-0.342475	4.93443	2.18	0.61	0.6	3.01	7.9	10.46	2.6	120	5.67	20.2	37	1	1	2	1	1	1	0	0	0	0	[0,4]
2011-2012	67051	41417.1	7	1	1	1.41972	11.04	-0.355566	-0.642629	3.3662	1.2	0.71	0.6	2.39	9.2	26.76	1	84	6.95	32.3	37	1	5	2	4	1	1	0	0	0	13	[10,14]
2011-2012	67055	92214.5	7	0	0	1.00588	7.396	-0.483087	-0.7869	5.13433	0.86	0.67	7.6	3.44	8.6	16.14	1	125	9.25	24.3	71	1	2	2	1	3	3	0	1	0	4	[0,4]
2011-2012	67056	26797.5	6	1	0	1.93016	16.12	0.249047	-0.603387	3.1875	1.3	0.96	0.6	3.06	12.4	4.49	1.2	125	8.67	30.2	54	2	5	2	1	1	1	0	1	0	2	[0,4]
2011-2012	67068	56982.7	6	0	0	1.95668	17.649	0.0646445	-0.500817	3.98837	1.59	0.86	0.6	3.43	11.1	24.85	0.6	133	7.69	33.6	32	2	4	1	4	2	3	0	1	0	2	[0,4]
2011-2012	67073	131874	6	0	0	1.14665	8.514	-0.466749	-0.730367	6.37313	0.99	0.67	0.6	4.27	8.6	3.86	0.9	169	7.6	28.6	24	2	2	1	4	1	3	0	0	0	0	[0,4]
2011-2012	67112	28333.8	8	1	0	1.75755	13.923	0.157569	-0.654755	2.91304	1.17	0.92	0.6	2.68	11.9	5.42	0.4	79	7.64	25.2	64	1	1	2	4	2	3	0	1	0	1	[0,4]
2011-2012	67113	575038	8	0	0	1.61937	11.75	0.215999	-0.752016	3.30928	0.94	0.97	0.6	3.21	12.5	29.78	0.3	137	9.2	20	55	1	2	2	4	1	3	0	0	0	2	[0,4]
2011-2012	67129	54598.8	6	0	0	1.33603	9.315	0.0418203	-0.808684	2.96629	0.81	0.89	0.6	2.64	11.5	16.2	3.2	89	8.76	23.6	24	1	4	1	3	2	3	0	0	0	0	[0,4]
2011-2012	67134	127729	5	0	0	0.719573	5.452	-0.400012	-0.903946	4.79452	0.58	0.73	2.5	3.5	9.4	9.35	0.7	140	7.96	24	29	2	3	1	4	3	3	0	0	0	0	[0,4]
2011-2012	67141	234643	6	0	0	1.65947	8.944	0.32506	-0.925824	1.90977	0.52	1.33	60.5	2.54	17.2	0.81	21.6	112	8.97	16.6	72	1	2	2	3	2	3	0	1	0	0	[0,4]
2011-2012	67165	106452	4	1	0	1.78401	15.402	-0.130719	-0.527396	4.64557	1.51	0.79	0.6	3.67	10.2	10.63	0.5	112	8.33	27.3	46	1	2	3	3	3	3	0	1	0	3	[0,4]
2011-2012	67169	77003.3	6	0	0	1.77724	15.184	-0.0963019	-0.544674	3.81481	1.46	0.81	0.6	3.09	10.4	11.33	0.18	121	8.1	29.3	30	2	4	1	4	1	1	0	1	0	1	[0,4]
2011-2012	67182	66416.1	6	1	1	1.33977	9.075	0.136372	-0.834584	3.76596	0.75	0.94	0.6	3.54	12.1	11.82	0.18	158	10.3	32.3	44	1	4	2	3	1	1	0	0	0	7	[5,9]
2011-2012	67194	66170.3	6	0	0	1.62422	13.266	-0.212647	-0.588227	4.14286	1.34	0.77	0.6	3.19	9.9	4.24	0.5	140	8.71	26.4	51	2	4	2	4	2	3	1	1	0	5	[5,9]
2011-2012	67201	61806.3	7	0	0	1.91775	17.05	0.0392256	-0.513943	3.61176	1.55	0.85	0.6	3.07	11	7.22	0.18	104	7.11	22.8	40	2	4	2	1	1	1	1	1	0	0	[0,4]
2011-2012	67214	318534	8	1	0	1.50687	11.716	-0.196398	-0.658831	4.41026	1.16	0.78	0.6	3.44	10.1	21.27	5.6	109	6.14	26.3	39	2	2	1	4	2	3	0	0	0	5	[5,9]
2011-2012	67219	199276	7	0	0	1.20152	9.01	-0.469655	-0.70045	4.5	1.06	0.66	0.6	2.97	8.5	16.53	0.18	104	5.79	20.3	32	1	2	2	4	2	3	0	0	0	0	[0,4]
2011-2012	67237	72444.7	8	0	0	1.63611	13.671	-0.30422	-0.541178	4.22222	1.47	0.72	0.6	3.04	9.3	31.6	0.9	94	6.29	21.9	51	1	1	3	5	1	3	0	0	0	5	[5,9]
2011-2012	67250	135423	7	0	0	1.66085	13.761	-0.206133	-0.569725	3.68831	1.39	0.77	0.6	2.84	9.9	7.77	34.1	109	7.58	29.3	43	1	5	2	4	1	3	1	0	0	0	[0,4]
2011-2012	67252	47821.9	7	0	0	1.5333	11.4	0.0468676	-0.726061	3.47727	1	0.88	0.6	3.06	11.4	17.45	0.4	121	6.13	20.4	24	1	5	1	4	1	3	0	0	0	3	[0,4]
2011-2012	67266	158182	8	0	0	1.76439	15.66	-0.3156	-0.45446	4.35714	1.74	0.7	0.6	3.05	9	3.34	0.4	115	6.19	27.8	36	2	1	2	5	1	3	0	0	0	3	[0,4]
2011-2012	67276	30815	6	0	0	0.962363	6.38	0.0284138	-0.915116	3.31111	0.55	0.9	0.6	2.98	11.6	2.69	2.5	99	8.5	32.3	60	1	3	3	1	3	3	1	1	0	12	[10,14]
2011-2012	67298	51286	5	0	0	2.24189	25.456	-0.210915	-0.211274	4.74627	2.96	0.67	0.6	3.18	8.6	25.17	0.18	117	8.1	34.4	24	1	4	2	2	1	1	0	0	0	0	[0,4]
2011-2012	67305	86680.8	6	0	0	2.15873	21.504	0.128103	-0.404553	3.86207	1.92	0.87	0.6	3.36	11.2	4.15	1	105	5.88	29.7	20	1	4	1	3	1	3	0	0	0	0	[0,4]
2011-2012	67308	27925.8	9	0	0	2.12135	20.9	0.0854149	-0.409804	4.72941	1.9	0.85	0.6	4.02	11	10.84	0.4	126	8.73	26.7	21	2	5	2	2	3	3	0	0	0	0	[0,4]
2011-2012	67335	82970.5	7	0	0	1.29758	9.006	0.0205621	-0.817358	3.20455	0.79	0.88	0.6	2.82	11.4	8.71	0.3	102	6.34	18.2	30	1	2	1	4	2	3	0	0	0	4	[0,4]
2011-2012	67339	323397	7	0	0	2.54966	28.462	0.453751	-0.351314	2.57282	2.14	1.03	0.6	2.65	13.3	4.46	0.18	81	8.54	25.9	70	2	2	2	4	1	3	1	1	0	4	[0,4]
2011-2012	67353	19609.5	8	0	0	2.40999	24.012	0.432877	-0.45446	2.50467	1.74	1.07	0.6	2.68	13.8	4.41	0.7	76	7.9	22.7	61	2	5	2	4	2	3	0	1	0	0	[0,4]
2011-2012	67355	99647.4	7	0	0	1.74371	14.847	-0.156151	-0.541178	4.42308	1.47	0.78	0.6	3.45	10.1	9.72	0.18	134	7.97	27.4	22	1	1	2	3	1	3	0	0	0	3	[0,4]
2011-2012	67359	221577	6	0	0	2.04145	18.86	0.148649	-0.484866	3.55056	1.64	0.89	0.6	3.16	11.5	2.5	0.6	95	5.86	26.5	74	2	2	2	4	1	3	0	1	0	3	[0,4]
2011-2012	67368	129509	9	0	0	2.29411	24.396	0.195909	-0.351314	3.76136	2.14	0.88	0.6	3.31	11.4	14.42	0.18	124	7.68	25.7	23	1	3	1	2	1	1	0	0	0	1	[0,4]
2011-2012	67370	55126.4	5	0	0	1.95748	17.584	0.0818985	-0.507339	3.77011	1.57	0.87	0.6	3.28	11.2	9.42	0.3	104	8.14	19.1	41	2	5	2	3	3	3	0	0	0	0	[0,4]
2011-2012	67376	113623	10	1	1	1.20259	8.073	0.0631991	-0.859954	3.18681	0.69	0.91	0.6	2.9	11.7	2.44	2.1	99	8.76	40.8	57	1	2	3	3	1	3	0	1	0	6	[5,9]
2011-2012	67381	87624	6	1	0	1.67624	12.705	0.173964	-0.70469	3.43617	1.05	0.94	0.6	3.23	12.1	7.08	0.7	87	8.53	27.2	50	2	2	3	3	3	3	0	1	0	5	[5,9]
2011-2012	67392	132464	8	0	0	2.14616	22.042	-0.0271775	-0.351314	4.2375	2.14	0.8	4.1	3.39	10.3	0.69	0.9	113	8.66	31.2	41	2	3	2	4	1	3	1	0	0	6	[5,9]
2011-2012	67395	76463.8	6	0	0	1.22946	8.64	-0.0979288	-0.813025	3.85714	0.8	0.84	0.6	3.24	10.8	8.69	2.6	112	7.23	29.9	55	1	4	2	1	1	2	1	0	0	0	[0,4]
2011-2012	67397	33439.1	8	0	0	1.45786	11.27	-0.256446	-0.662924	5.25	1.15	0.76	0.6	3.99	9.8	7.07	1.1	152	8.73	23	20	2	4	1	3	1	1	0	0	0	0	[0,4]
2011-2012	67414	40428.7	8	0	0	1.15362	7.375	0.172826	-0.90013	3.53608	0.59	0.97	0.6	3.43	12.5	35.08	1.9	118	8.9	36.5	77	1	4	3	1	2	2	1	1	0	4	[0,4]
2011-2012	67427	40188.7	8	0	0	1.75401	11.76	0.343021	-0.813025	3.34211	0.8	1.14	0.6	3.81	14.7	7.44	0.4	132	8.13	37.7	24	2	5	1	4	1	3	0	0	0	0	[0,4]
2011-2012	67433	46145.4	8	0	0	2.15907	22.795	-0.117797	-0.307544	4.30667	2.35	0.75	0.6	3.23	9.7	8.78	0.5	98	6.21	47	65	2	1	3	4	2	3	1	1	0	8	[5,9]
2011-2012	67469	44510.8	6	0	0	2.1288	21.412	0.0189573	-0.37935	4.41463	2.02	0.82	0.6	3.62	10.6	5.15	0.3	112	6.72	44.8	23	2	5	1	3	3	3	0	0	0	8	[5,9]
2011-2012	67474	51453.9	5	0	0	1.57412	12.296	-0.0938374	-0.658831	3.85366	1.16	0.82	0.6	3.16	10.6	22.13	0.3	95	5.77	34.6	38	2	4	2	3	1	3	1	1	0	1	[0,4]
2011-2012	67475	51028.8	5	0	0	2.32629	25.194	0.205123	-0.336006	3.92045	2.21	0.88	0.6	3.45	11.4	3.61	2.4	132	6.98	37.1	52	2	4	3	2	3	3	0	1	0	0	[0,4]
2011-2012	67480	20497.8	8	0	0	1.76279	15.288	-0.203104	-0.510631	4.5	1.56	0.76	0.6	3.42	9.8	25.44	0.3	135	8.53	33.1	62	1	4	3	3	1	2	0	1	0	0	[0,4]
2011-2012	67483	29394.4	9	0	0	1.84256	15.004	0.198338	-0.626709	3.65957	1.24	0.94	2.9	3.44	12.1	9.34	4.1	140	9.13	25.9	64	1	3	3	5	1	2	0	1	0	0	[0,4]
2011-2012	67490	128998	6	0	0	0.707892	5.04	-0.0593446	-0.948668	3.77011	0.45	0.87	1.3	3.28	11.2	11.82	0.5	108	8.29	27.2	34	2	3	2	2	3	2	0	0	0	3	[0,4]
2011-2012	67505	524924	9	0	0	1.7172	13.572	0.105671	-0.654755	3.05556	1.17	0.9	0.9	2.75	11.6	4.15	0.6	100	8.97	25.6	61	1	2	2	4	1	3	0	0	0	0	[0,4]
2011-2012	67513	63556	6	1	0	1.72433	14.231	-0.0511386	-0.591987	4.15663	1.33	0.83	0.6	3.45	10.7	11.88	0.4	124	8.33	23.1	53	2	4	2	2	3	3	0	1	0	8	[5,9]
2011-2012	67519	19588.4	10	0	0	2.40974	26.04	0.354324	-0.360401	3.70833	2.1	0.96	0.6	3.56	12.4	12.33	0.5	131	9.34	26.7	63	2	4	3	1	3	3	0	1	1	0	[0,4]
2011-2012	67527	51935.5	5	1	0	2.31733	25.2	0.171623	-0.327589	3.91954	2.25	0.87	0.6	3.41	11.2	13.16	0.18	138	8.18	49.4	29	1	4	2	3	1	1	1	0	0	6	[5,9]
2011-2012	67587	117274	6	0	0	2.14287	20.468	0.229427	-0.460384	3.17391	1.72	0.92	6.4	2.92	11.9	0.52	5	106	8.75	23.6	80	1	2	3	4	1	3	1	0	0	1	[0,4]
2011-2012	67591	31336.5	8	0	0	1.37231	10.379	-0.285511	-0.696224	4.49333	1.07	0.75	18	3.37	9.7	2.26	256.9	108	7.95	23	40	2	5	2	4	2	3	0	0	0	0	[0,4]
2011-2012	67598	51259.5	8	0	0	1.82007	16.34	-0.237128	-0.460384	4.01351	1.72	0.74	0.6	2.97	9.5	2.32	1.6	104	7.39	28.5	80	1	3	3	5	1	1	1	0	0	13	[10,14]
2011-2012	67603	56793	7	0	0	1.17816	8.208	-0.102874	-0.830296	3.33333	0.76	0.84	0.6	2.8	10.8	7.93	0.18	93	7.11	26.6	62	1	5	2	3	2	3	0	0	0	2	[0,4]
2011-2012	67604	37848.2	6	0	0	0.983285	6.864	-0.19792	-0.872339	3.90123	0.66	0.81	0.6	3.16	10.4	4.41	0.6	116	6.61	19.6	24	1	5	1	4	1	3	0	0	0	2	[0,4]
2011-2012	67622	55614.5	5	0	0	2.16331	22.892	-0.116491	-0.305615	3.93333	2.36	0.75	0.6	2.95	9.7	8.76	0.4	131	7.85	37.3	29	1	4	1	2	1	3	0	0	0	2	[0,4]
2011-2012	67624	320475	6	1	0	1.38423	9.775	0.0467953	-0.791264	3.64045	0.85	0.89	0.6	3.24	11.5	12.51	0.9	127	6.59	24.7	30	2	2	1	4	3	3	0	0	0	2	[0,4]
2011-2012	67631	62349.8	8	0	0	1.42767	9.96	0.130703	-0.799983	4	0.83	0.93	0.6	3.72	12	24.88	3.9	126	9.37	31.3	36	2	4	1	1	1	3	0	0	0	1	[0,4]
2011-2012	67640	83341.1	6	0	1	2.0125	20.07	-0.250912	-0.331768	5.25714	2.23	0.7	0.6	3.68	9	7.82	0.18	155	7.47	30.9	58	2	1	2	2	2	3	0	1	1	0	[0,4]
2011-2012	67644	69949.7	6	0	0	2.6135	23.22	0.429197	-0.584486	2.28571	1.35	1.33	0.6	3.04	17.2	18.5	0.18	91	10.91	35.2	56	2	4	2	4	1	3	0	1	0	3	[0,4]
2011-2012	67652	346006	8	1	1	0.974653	6.2	0.149024	-0.932676	4.03125	0.5	0.96	0.6	3.87	12.4	16.57	0.6	128	8.83	26.9	46	2	2	3	2	3	3	1	1	0	11	[10,14]
2011-2012	67661	53035.7	8	0	0	1.75326	14.336	0.0440107	-0.611085	3.58621	1.28	0.87	0.6	3.12	11.2	9.76	0.6	100	8.07	26.5	80	2	2	2	5	1	1	0	0	0	0	[0,4]
2011-2012	67677	63231.4	8	1	0	0.73351	5.68	-0.562863	-0.851576	5.12903	0.71	0.62	0.6	3.18	8	5.68	4.3	117	6.61	35.5	36	2	2	1	3	1	1	0	1	0	4	[0,4]
2011-2012	67699	57385.8	7	0	0	0.863822	6.298	-0.389107	-0.868237	5.43836	0.67	0.73	0.6	3.97	9.4	4.05	1.4	147	6.27	26.6	32	2	4	2	2	1	3	0	1	0	0	[0,4]
2011-2012	67700	22141.9	3	1	0	1.91961	14.796	0.341449	-0.692011	2.79245	1.08	1.06	0.6	2.96	13.7	11.16	2.3	100	9.95	24.3	69	2	5	2	3	3	3	1	1	1	12	[10,14]
2011-2012	67708	67465.3	6	1	0	2.0119	18.135	0.172964	-0.513943	3.74725	1.55	0.91	0.6	3.41	11.7	26.62	0.3	131	9.1	31.8	49	2	2	2	1	3	2	0	1	0	4	[0,4]
2011-2012	67720	35022.9	7	0	0	2.38713	28.152	0.0328453	-0.238506	3.86076	2.76	0.79	0.6	3.05	10.2	18.9	0.18	133	6.76	28.9	64	2	4	2	3	2	2	0	1	0	2	[0,4]
2011-2012	67728	266823	6	0	0	1.77189	15.91	-0.354748	-0.423247	4.70149	1.85	0.67	0.6	3.15	8.6	4.41	1.5	109	5.59	18.9	66	2	2	3	3	3	3	0	0	0	10	[10,14]
2011-2012	67732	20471	9	0	0	2.36473	27.819	-0.0205423	-0.231346	4.35065	2.81	0.77	0.6	3.35	9.9	17.76	0.4	125	8.16	30.3	62	2	4	3	1	1	3	0	0	0	1	[0,4]
2011-2012	67737	29958.2	8	0	0	2.69069	39.246	0.0310356	-0.100845	4.34722	4.22	0.72	0.6	3.13	9.3	11.88	0.3	123	6.85	17.9	25	1	5	1	4	1	3	0	0	0	0	[0,4]
2011-2012	67756	49728.7	7	1	0	1.87828	16.39	0.03135	-0.534246	4.41176	1.49	0.85	0.6	3.75	11	17.44	0.6	114	7.64	31.3	28	2	4	1	4	1	1	0	0	0	4	[0,4]
2011-2012	67761	80626.6	6	0	0	2.02944	18.981	0.0804628	-0.463375	4.48837	1.71	0.86	0.6	3.86	11.1	18.4	0.5	112	7.32	18.9	20	2	4	1	2	1	3	0	0	0	0	[0,4]
2011-2012	67775	264309	8	1	0	1.89117	17.325	-0.158818	-0.451527	3.85714	1.75	0.77	0.6	2.97	9.9	63.08	0.4	110	6.82	23.9	29	1	2	2	2	1	2	0	0	0	1	[0,4]
2011-2012	67779	628381	6	0	0	1.96382	17.696	0.0832138	-0.504068	3.5977	1.58	0.87	1.9	3.13	11.2	3.38	0.7	110	7.74	24.5	56	1	2	2	4	1	3	0	0	0	0	[0,4]
2011-2012	67781	140006	7	0	0	1.93864	16.936	0.143323	-0.544674	3.23333	1.46	0.9	0.6	2.91	11.6	9.69	0.3	86	7.39	22.1	41	1	3	2	4	1	3	0	0	0	0	[0,4]
2011-2012	67791	116661	7	1	0	1.84685	15.525	0.110637	-0.584486	3.25843	1.35	0.89	11.1	2.9	11.5	7.56	63.2	85	9.08	30.5	80	1	2	3	3	2	3	0	1	0	0	[0,4]
2011-2012	67828	31517.3	4	1	0	1.59258	12.208	0.0195596	-0.687811	3.77011	1.09	0.87	0.6	3.28	11.2	26.32	0.18	134	7.58	24	67	2	4	2	5	3	2	0	1	1	0	[0,4]
2011-2012	67841	26392.9	6	0	0	3.61062	68.8	0.785704	-0.0961399	2.28226	4.3	1.24	203.5	2.83	16	0.38	833.3	77	8.88	25	58	2	5	2	4	1	1	0	0	0	2	[0,4]
2011-2012	67844	346529	8	0	0	2.25309	23.632	0.1532	-0.358106	3.74713	2.11	0.87	0.6	3.26	11.2	13.59	0.6	132	7.01	48.7	23	2	2	2	3	1	2	0	0	0	2	[0,4]
2011-2012	67857	45889.3	5	0	0	1.00155	6.3	0.174412	-0.932676	2.60204	0.5	0.98	0.6	2.55	12.6	14.08	0.18	68	7.25	18	25	1	5	1	4	1	3	0	0	0	5	[5,9]
2011-2012	67866	41155.3	7	1	0	0.709767	5.428	-0.431875	-0.90013	3.78873	0.59	0.71	0.6	2.69	9.2	6.17	0.4	76	6.96	26.3	60	1	4	3	4	1	3	0	1	0	14	[10,14]
2011-2012	67870	30451	7	1	0	1.68792	11.88	0.303928	-0.778168	3.08571	0.88	1.05	0.6	3.24	13.5	6.96	2.5	98	9.6	23	20	1	5	1	4	1	3	0	0	0	0	[0,4]
2011-2012	67877	109709	7	0	0	2.33293	28.194	-0.213379	-0.12819	5.36842	3.81	0.57	1.2	3.06	7.4	2.37	13.4	103	5.02	24.5	79	1	2	3	2	1	3	0	0	0	0	[0,4]
2011-2012	67887	56793	7	0	0	1.90318	17.856	-0.24489	-0.404553	4.29167	1.92	0.72	0.6	3.09	9.3	8.38	2.7	112	7.54	23	67	1	5	2	3	1	3	0	1	0	1	[0,4]
2011-2012	67924	54264.3	5	1	0	1.77428	12.24	0.341699	-0.791264	3.00893	0.85	1.12	0.6	3.37	14.4	46.52	0.18	121	10.59	31.7	45	1	5	2	4	1	3	0	1	0	3	[0,4]
2011-2012	67927	47720.8	7	0	0	1.73737	13.915	0.0924957	-0.638622	3.70787	1.21	0.89	1.2	3.3	11.5	8.1	0.6	123	11.13	23.9	32	2	5	1	4	2	3	0	0	0	3	[0,4]
2011-2012	67930	85774.6	7	0	0	2.43818	27.36	0.319491	-0.321428	3.10753	2.28	0.93	1.9	2.89	12	2.82	2.5	104	8.06	31	59	2	1	2	4	2	3	1	0	0	0	[0,4]
2011-2012	67967	427453	6	0	0	1.51166	11.73	-0.177494	-0.662924	3.96203	1.15	0.79	0.6	3.13	10.2	13.47	0.3	133	9.46	30.1	52	2	2	2	3	3	3	0	0	0	1	[0,4]
2011-2012	67993	37721.5	5	0	0	1.27728	9.408	-0.280631	-0.743334	4.39474	0.96	0.76	0.6	3.34	9.8	5.74	0.18	183	10.91	25.3	60	2	3	1	5	3	3	0	1	0	3	[0,4]
2011-2012	67999	76564.5	8	1	0	1.88908	17.346	-0.175415	-0.445719	3.93421	1.77	0.76	1.5	2.99	9.8	63.02	17	108	7.26	25.6	52	1	3	2	4	2	3	0	0	0	1	[0,4]
2011-2012	68004	119116	7	0	0	1.78334	14.5	0.115987	-0.622774	3.26667	1.25	0.9	0.6	2.94	11.6	23.98	0.4	109	8.47	21.6	33	1	1	2	4	1	3	0	0	0	0	[0,4]
2011-2012	68005	73539.9	7	0	0	1.83023	15.196	0.123762	-0.599568	4.08889	1.31	0.9	0.6	3.68	11.6	16.52	1.1	136	6.39	25.4	21	2	4	1	3	1	3	0	0	0	1	[0,4]
2011-2012	68052	69853.7	8	0	0	2.10791	16.308	0.385085	-0.692011	3.21368	1.08	1.17	0.6	3.76	15.1	5.13	1.9	122	11.5	32.3	39	2	2	1	1	3	3	1	1	0	0	[0,4]
2011-2012	68062	199081	9	0	0	2.8716	41.987	0.483328	-0.15621	3.57447	3.47	0.94	0.6	3.36	12.1	19.52	0.3	134	8.59	23.7	28	2	1	2	3	3	3	0	0	0	1	[0,4]
2011-2012	68065	310367	5	0	0	0.892088	6.46	-0.370513	-0.864109	4.67568	0.68	0.74	0.6	3.46	9.5	6.08	0.9	123	6.88	25.3	20	1	2	1	3	1	3	0	0	0	1	[0,4]
2011-2012	68068	248345	8	0	0	2.54821	31.005	0.317257	-0.255148	3.57143	2.65	0.91	0.6	3.25	11.7	9.75	0.18	113	7.94	22.5	79	1	2	2	4	1	3	0	1	0	5	[5,9]
2011-2012	68075	37380.3	6	0	0	1.8088	15.29	0.0182711	-0.569725	3.36471	1.39	0.85	0.6	2.86	11	8.48	2.2	112	6.4	24.8	59	2	5	2	3	2	3	0	0	0	1	[0,4]
2011-2012	68077	177143	6	0	0	1.33387	10.285	-0.450427	-0.638622	3.90909	1.21	0.66	0.6	2.58	8.5	10.42	0.3	89	6.41	26.6	72	1	2	2	1	1	3	0	1	0	0	[0,4]
2011-2012	68086	156322	8	0	0	2.07938	21.049	-0.141413	-0.344662	4.58667	2.17	0.75	0.9	3.44	9.7	46.26	2.7	165	12.79	32.4	27	1	1	2	2	1	1	0	0	0	0	[0,4]
2011-2012	68089	52209.4	5	0	0	1.93868	18.228	-0.163518	-0.420522	3.44737	1.86	0.76	0.6	2.62	9.8	25.09	0.8	96	8.06	26.4	46	2	4	2	4	1	3	0	0	0	0	[0,4]
2011-2012	68105	76965.8	7	0	0	1.71681	14.553	-0.195675	-0.541178	3.41558	1.47	0.77	0.6	2.63	9.9	12.08	0.8	90	7.29	32.3	58	1	4	2	3	1	3	0	1	0	3	[0,4]
2011-2012	68106	228173	10	0	0	2.02484	17.625	0.276388	-0.562465	2.57732	1.41	0.97	0.6	2.5	12.5	3.18	6	97	8.64	25.7	72	1	2	2	2	1	3	0	1	0	0	[0,4]
2011-2012	68109	57310	8	0	0	1.25898	9.207	-0.26517	-0.756365	4.28571	0.93	0.77	0.6	3.3	9.9	4.9	0.8	132	6.28	27.1	45	2	4	2	2	3	3	0	1	0	1	[0,4]
2011-2012	68121	233863	7	0	0	1.90442	16.445	0.121073	-0.555288	3.67416	1.43	0.89	0.6	3.27	11.5	12	1.6	123	7.49	24.8	70	2	2	2	4	1	3	0	1	0	0	[0,4]
2011-2012	68135	39120.9	7	0	0	1.42262	11.176	-0.405336	-0.614962	5.01471	1.27	0.68	0.6	3.41	8.8	14.41	2.2	120	8.99	29.5	50	2	5	2	3	1	3	1	1	0	0	[0,4]
2011-2012	68137	33400	5	1	0	2.28391	24.035	0.208096	-0.362713	3.34831	2.09	0.89	1.4	2.98	11.5	15.22	0.18	104	9.65	24.3	68	1	5	3	1	1	3	1	1	0	6	[5,9]
2011-2012	68142	43909	6	0	0	1.63492	12.96	-0.0473024	-0.642629	3.86905	1.2	0.84	0.6	3.25	10.8	1.8	0.3	111	6.19	21.7	36	2	5	1	4	1	3	0	0	0	0	[0,4]
2011-2012	68147	27975.4	4	1	0	1.66627	14.475	-0.440276	-0.401954	4.84483	1.93	0.58	0.6	2.81	7.5	15.96	122	98	6.08	29.4	75	2	4	3	3	1	3	0	0	0	0	[0,4]
2011-2012	68151	44002	8	0	0	1.64289	13.764	-0.30291	-0.537702	4.5	1.48	0.72	0.6	3.24	9.3	9.09	1.6	92	5.53	26.6	29	2	4	1	1	2	3	0	0	0	0	[0,4]
2011-2012	68152	50861.1	8	0	0	2.10659	22.05	-0.222155	-0.28885	4.17143	2.45	0.7	0.6	2.92	9	18.73	2.1	96	5.36	36.3	56	2	4	2	2	1	3	0	1	0	0	[0,4]
2011-2012	68156	43771.8	6	0	0	1.77036	15.08	-0.0976108	-0.548192	3.51852	1.45	0.81	0.6	2.85	10.4	32.6	0.6	96	7.47	29.7	61	1	4	3	3	1	1	0	0	0	0	[0,4]
2011-2012	68182	449157	6	0	0	1.05931	7.881	-0.566807	-0.679455	6.45455	1.11	0.55	0.6	3.55	7.1	11.86	0.6	139	5.64	29.1	47	2	2	2	2	2	3	0	0	0	1	[0,4]
2011-2012	68191	104297	8	0	0	1.96716	19.224	-0.274513	-0.346864	4.37681	2.16	0.69	0.6	3.02	8.9	17.24	0.3	107	6.22	27.5	56	1	2	3	2	2	3	0	0	0	0	[0,4]
2011-2012	68222	119813	7	0	0	1.42247	11.256	-0.444732	-0.588227	5	1.34	0.65	0.6	3.25	8.4	7.13	1.2	91	5.27	40	36	2	1	2	1	1	3	0	1	0	0	[0,4]
2011-2012	68230	183079	6	0	0	1.67026	13.482	-0.0602187	-0.618859	4.60241	1.26	0.83	0.6	3.82	10.7	5.89	0.4	138	9.44	23.4	22	1	2	1	3	1	3	0	0	0	4	[0,4]
2011-2012	68234	43842.1	6	1	0	1.77724	15.184	-0.0963019	-0.544674	3.41975	1.46	0.81	0.6	2.77	10.4	136.7	0.18	81	9.14	24.6	68	2	1	1	3	2	3	0	1	0	0	[0,4]
2011-2012	68251	129285	7	0	0	2.02474	19.448	-0.0422736	-0.417815	4.09877	1.87	0.81	0.6	3.32	10.4	11.87	1.9	115	8.11	45.2	34	1	1	2	1	3	3	0	0	0	6	[5,9]
2011-2012	68260	31749.8	6	1	1	2.32184	17.745	0.390329	-0.70469	2.24427	1.05	1.31	0.6	2.94	16.9	6.43	1.2	102	11.89	41.8	61	2	4	3	1	1	2	0	1	0	8	[5,9]
2011-2012	68263	373179	8	0	0	2.05658	20.301	-0.0849246	-0.381793	4.07692	2.01	0.78	0.6	3.18	10.1	11.6	0.9	91	7.8	24.1	63	1	2	2	4	1	3	1	1	0	0	[0,4]
2011-2012	68271	371381	7	0	0	1.38463	10.902	-0.485871	-0.573385	4.88525	1.38	0.61	0.6	2.98	7.9	3.32	0.18	117	7.01	25.6	43	2	2	1	3	1	2	0	0	0	1	[0,4]
2011-2012	68279	40983.4	6	0	0	1.78529	13.095	0.31524	-0.739004	3.24762	0.97	1.05	0.6	3.41	13.5	8.72	0.5	127	8.43	24.9	20	2	5	1	3	1	1	0	0	0	5	[5,9]
2011-2012	68301	455527	8	0	0	1.68733	14.691	-0.398765	-0.445719	5.26562	1.77	0.64	0.6	3.37	8.3	6.37	1.2	131	6.19	32.6	59	2	2	3	2	3	3	1	1	0	5	[5,9]
2011-2012	68310	60697.5	7	0	0	1.19929	8.73	-0.307007	-0.769439	3.73333	0.9	0.75	0.6	2.8	9.7	3.28	0.3	90	6.72	28.5	47	1	5	2	4	1	3	0	1	0	0	[0,4]
2011-2012	68341	31205.5	6	1	0	1.05461	7.6	-0.35575	-0.813025	4.05405	0.8	0.74	0.6	3	9.5	8.56	0.18	110	8.68	24	64	1	3	2	1	1	3	1	1	0	5	[5,9]
2011-2012	68353	308843	8	0	0	1.84703	16.463	-0.135127	-0.488016	4.01282	1.63	0.78	0.6	3.13	10.1	3.9	3.2	108	6.68	26.8	36	2	2	2	4	1	3	0	0	0	0	[0,4]
2011-2012	68364	21828.4	8	0	0	1.95889	18.879	-0.230351	-0.376924	3.44444	2.03	0.72	0.6	2.48	9.3	11.38	0.18	78	7.01	25.8	63	2	4	2	5	1	3	0	0	0	0	[0,4]
2011-2012	68375	88649.5	4	1	0	1.47272	10.472	0.120766	-0.778168	3.6087	0.88	0.92	1.8	3.32	11.9	8.88	0.4	144	11.15	29.7	52	1	2	3	3	3	2	1	0	0	9	[5,9]
2011-2012	68377	31375.9	8	1	0	2.38965	28.119	0.04944	-0.24292	3.4	2.73	0.8	22.6	2.72	10.3	0.66	0.18	102	7.75	23.6	74	2	2	3	3	3	3	1	0	0	5	[5,9]
2011-2012	68380	49403.9	7	0	0	2.50403	31.977	0.0311713	-0.179857	4.24675	3.23	0.77	63.2	3.27	9.9	0.35	70.5	121	12.1	27.4	43	1	5	2	4	1	1	0	0	0	2	[0,4]
2011-2012	68387	39428.9	5	1	0	1.74891	13.375	0.232471	-0.696224	2.95876	1.07	0.97	0.6	2.87	12.5	2.76	0.3	100	7.95	27.8	70	1	5	2	4	1	1	0	1	0	2	[0,4]
2011-2012	68442	131727	6	0	0	2.51881	33.375	-0.0790372	-0.132732	4.28986	3.75	0.69	2.3	2.96	8.9	7.81	16.9	111	6.01	23.1	42	1	1	1	5	1	3	0	0	0	3	[0,4]
2011-2012	68455	119999	8	0	0	0.932529	6.885	-0.501103	-0.808684	6	0.81	0.66	0.6	3.96	8.5	11.76	0.18	185	7.31	32.7	27	2	2	1	2	3	3	0	0	0	0	[0,4]
2011-2012	68465	45141	5	1	1	2.29411	24.396	0.195909	-0.351314	3.13636	2.14	0.88	0.6	2.76	11.4	5.36	0.5	101	11	27	80	1	5	3	5	1	1	1	1	0	3	[0,4]
2011-2012	68467	438288	5	1	0	2.35323	25.76	0.227845	-0.329671	4.47191	2.24	0.89	14.5	3.98	11.5	4.63	2.6	115	8.42	22.8	47	1	2	2	4	1	3	0	1	0	6	[5,9]
2011-2012	68468	39940.4	5	1	0	1.40693	10.23	-0.0407656	-0.756365	3.81176	0.93	0.85	0.6	3.24	11	3.94	0.3	124	7.16	22.8	61	2	3	2	5	2	2	0	0	0	4	[0,4]
2011-2012	68474	352273	8	0	0	1.70827	14.694	-0.289779	-0.504068	4.29167	1.58	0.72	0.6	3.09	9.3	8.12	0.5	92	6.93	26.5	35	2	2	2	4	1	3	0	0	0	0	[0,4]
2011-2012	68485	394330	6	1	1	1.73601	14.626	-0.1221	-0.558866	3.6375	1.42	0.8	0.6	2.91	10.3	13.87	1	92	6.32	30.3	64	1	2	3	4	1	3	0	0	0	3	[0,4]
2011-2012	68493	32969.5	8	0	0	1.61937	11.75	0.215999	-0.752016	3.4433	0.94	0.97	2.1	3.34	12.5	2.35	122.4	137	7.71	21.7	29	2	5	2	4	1	1	0	0	0	0	[0,4]
2011-2012	68500	40760.7	8	0	0	1.74031	14.022	0.0762972	-0.630661	3.21591	1.23	0.88	0.6	2.83	11.4	22.86	0.18	86	5.7	25.5	80	1	4	3	4	1	2	0	0	0	0	[0,4]
2011-2012	68501	409863	6	1	0	1.74778	14.628	-0.0653527	-0.573385	4.03659	1.38	0.82	0.6	3.31	10.6	16.27	0.6	86	5.29	29.2	52	2	2	2	3	1	3	0	0	0	3	[0,4]
2011-2012	68509	44006.8	8	0	0	2.05306	18.228	0.271215	-0.541178	3.30208	1.47	0.96	0.6	3.17	12.4	25.24	0.18	110	7.6	37.7	26	1	4	1	3	3	3	0	0	0	0	[0,4]
2011-2012	68531	17223.6	7	0	0	2.99183	47.838	0.511684	-0.113445	4.5	4.02	0.92	0.6	4.14	11.9	6.1	0.18	163	10.37	27.3	60	2	4	2	3	1	1	1	1	0	3	[0,4]
2011-2012	68571	24055.8	6	0	0	1.84414	15.84	0.0248025	-0.551729	3.47059	1.44	0.85	0.6	2.95	11	18.91	0.9	92	7.34	25.3	53	2	5	2	3	2	3	1	0	0	0	[0,4]
2011-2012	68575	145135	6	0	0	0.908239	6.708	-0.493025	-0.821682	4.53731	0.78	0.67	0.6	3.04	8.6	6.56	0.8	102	6.17	26.5	42	1	3	2	4	1	3	0	0	0	0	[0,4]
2011-2012	68582	70141.3	6	1	0	1.96546	17.48	0.132864	-0.524002	3.62921	1.52	0.89	0.6	3.23	11.5	142.9	0.18	103	8.06	32	42	1	4	1	3	1	3	1	0	0	0	[0,4]
2011-2012	68619	55298.9	5	0	0	2.01741	16.616	0.342864	-0.626709	3.25	1.24	1.04	0.6	3.38	13.4	2.11	1.1	107	8.64	25	30	2	2	2	3	2	3	0	0	0	1	[0,4]
2011-2012	68624	139728	6	0	0	1.61132	11.592	0.225852	-0.76072	2.59184	0.92	0.98	0.6	2.54	12.6	11.59	0.7	121	9.52	20.5	45	2	3	3	1	3	2	0	0	0	3	[0,4]
2011-2012	68651	271061	9	1	0	1.92554	18.48	-0.29617	-0.360401	4.60294	2.1	0.68	3.6	3.13	8.8	6.35	687.7	114	6.78	27.9	32	1	2	1	4	1	3	0	0	0	3	[0,4]
2011-2012	68652	265315	4	0	0	1.79726	15.37	-0.0562088	-0.548192	4.54878	1.45	0.82	0.6	3.73	10.6	10.39	0.18	149	8.56	35.3	34	2	2	2	3	1	2	0	1	0	0	[0,4]
2011-2012	68660	121843	6	0	0	2.11087	21.582	-0.102026	-0.342475	4.27273	2.18	0.77	0.6	3.29	9.9	6.52	8	110	7.3	20.9	24	2	3	1	5	1	3	0	0	0	0	[0,4]
2011-2012	68669	74030.9	8	0	0	1.72803	14.946	-0.271641	-0.500817	4.20548	1.59	0.73	0.6	3.07	9.4	9.08	0.18	142	11.9	29.3	51	2	2	1	1	1	3	0	1	0	3	[0,4]
2011-2012	68693	381505	7	0	0	1.89034	16.215	0.11846	-0.562465	3.80899	1.41	0.89	0.6	3.39	11.5	6.37	1	113	8.07	25.8	28	2	2	1	3	1	2	0	0	0	0	[0,4]
2011-2012	68703	31631.2	6	1	1	1.83654	15.651	0.0410403	-0.562465	3.7907	1.41	0.86	0.6	3.26	11.1	15.51	4.2	105	8.47	28.2	63	2	1	3	4	3	3	0	1	0	0	[0,4]
2011-2012	68738	382289	6	0	0	2.36144	27.438	0.0239404	-0.24895	4.50633	2.69	0.79	0.6	3.56	10.2	7.91	0.18	121	5.9	22.9	22	2	2	1	2	1	3	0	0	0	4	[0,4]
2011-2012	68740	360641	8	1	1	2.73661	39.162	0.243702	-0.139852	2.77108	3.66	0.83	0.6	2.3	10.7	10.33	0.18	85	8.3	35.3	64	2	2	3	3	2	3	0	1	0	3	[0,4]
2011-2012	68751	264805	5	0	0	1.67326	13.837	-0.169217	-0.577065	4.14103	1.37	0.78	0.6	3.23	10.1	8.45	0.3	155	7.75	32.1	39	2	2	2	3	2	3	1	0	0	0	[0,4]
2011-2012	68769	47308.6	6	0	0	1.9226	17.28	0.00487109	-0.497586	3.64286	1.6	0.84	1.8	3.06	10.8	8.96	3.2	102	7.33	23	56	1	5	2	4	1	2	1	0	0	4	[0,4]
2011-2012	68780	37293.5	6	0	0	1.62655	12.852	-0.0485905	-0.646654	3.41667	1.19	0.84	0.6	2.87	10.8	14.71	0.18	107	8.05	27.5	78	2	5	2	4	2	2	0	1	0	0	[0,4]
2011-2012	68793	256987	10	0	0	1.93347	17.819	-0.0813435	-0.457412	3.425	1.73	0.8	1.1	2.74	10.3	12.48	1	85	5.99	28.5	73	2	2	2	4	2	3	0	1	0	0	[0,4]
2011-2012	68797	55579.1	8	0	0	0.998654	6.771	-0.060107	-0.892373	3.55814	0.61	0.86	0.6	3.06	11.1	31.53	0.18	92	7.72	20.1	27	2	4	2	2	1	3	0	1	0	2	[0,4]
2011-2012	68812	51292.4	7	0	0	2.12663	20.634	0.152314	-0.434333	3.80682	1.81	0.88	0.6	3.35	11.4	2.42	0.3	101	6.59	24.9	42	2	5	2	3	2	3	0	0	0	2	[0,4]
2011-2012	68818	21792.5	4	0	0	2.28641	19.096	0.408981	-0.626709	2.78151	1.24	1.19	0.6	3.31	15.4	20.39	0.18	113	8.01	34.9	62	2	4	3	2	1	1	1	1	0	8	[5,9]
2011-2012	68833	102335	5	0	0	2.02996	20.47	-0.256122	-0.317391	5.26087	2.3	0.69	0.6	3.63	8.9	9.14	0.18	145	7.19	25.5	41	2	3	1	2	2	3	0	0	0	8	[5,9]
2011-2012	68845	116883	8	1	0	0.705875	5.53	-0.572154	-0.855776	5.18033	0.7	0.61	0.6	3.16	7.9	24.56	0.18	120	7.66	37.2	75	1	2	3	2	1	2	1	1	0	5	[5,9]
2011-2012	68868	166274	9	0	0	1.86158	14.388	0.308159	-0.687811	2.88235	1.09	1.02	0.6	2.94	13.2	17.6	0.4	110	9.81	16.9	80	1	2	2	3	2	3	0	0	0	0	[0,4]
2011-2012	68884	121804	5	0	0	1.69654	14.308	-0.216224	-0.544674	3.15789	1.46	0.76	0.6	2.4	9.8	27.95	0.3	76	5.82	34.5	54	1	4	1	2	1	1	1	1	0	2	[0,4]
2011-2012	68886	264467	6	1	0	2.18675	20.15	0.350107	-0.513943	3.11881	1.55	1.01	0.6	3.15	13	4.56	0.4	99	7.66	27.2	44	1	2	2	4	1	3	0	0	0	2	[0,4]
2011-2012	68899	62267.5	6	0	0	0.984631	6.555	0.0124894	-0.907717	3.98876	0.57	0.89	2.6	3.55	11.5	4.7	0.6	158	8.78	28.6	48	2	4	1	2	3	3	0	0	0	3	[0,4]
2011-2012	68901	339456	7	0	0	2.05048	19.47	0.0682286	-0.445719	3.51765	1.77	0.85	0.6	2.99	11	21.99	0.18	93	6.91	22.7	47	1	2	2	4	1	3	0	1	0	0	[0,4]
2011-2012	68917	205964	6	0	0	1.95668	17.649	0.0646445	-0.500817	3.82558	1.59	0.86	0.6	3.29	11.1	22.39	0.18	114	6.61	35.7	33	2	2	2	4	1	3	0	0	0	1	[0,4]
2011-2012	68920	63052.4	4	0	0	1.36111	10.197	-0.25253	-0.713205	4.53247	1.03	0.77	0.6	3.49	9.9	11.69	1.9	135	10.65	41.2	48	1	4	1	3	1	1	1	1	0	1	[0,4]
2011-2012	68933	24576.8	7	0	0	2.11691	17.466	0.383485	-0.630661	2.87273	1.23	1.1	0.6	3.16	14.2	12.73	0.5	102	7.55	28.3	72	2	4	2	3	2	3	0	1	1	2	[0,4]
2011-2012	68944	62086.1	8	0	0	1.95695	14.406	0.365557	-0.734681	2.5	0.98	1.14	0.6	2.85	14.7	0.1	7.3	94	9.34	25.5	79	1	3	3	3	2	2	0	0	0	4	[0,4]
2011-2012	68955	87624	7	0	0	2.18062	20.708	0.297512	-0.475536	3.375	1.67	0.96	0.6	3.24	12.4	9.87	0.8	93	8.52	33.3	59	2	2	2	4	2	3	0	0	0	0	[0,4]
2011-2012	68964	53514.7	6	0	0	1.26477	9.628	-0.478511	-0.658831	5.92188	1.16	0.64	0.6	3.79	8.3	5.43	1	155	7.05	35.5	20	2	4	1	2	1	3	0	1	0	3	[0,4]
2011-2012	68971	156775	6	1	0	0.385092	3.96	-0.507395	-0.948668	4.54412	0.45	0.68	0.6	3.09	8.8	11.67	0.18	102	7.51	22.3	21	1	3	2	2	3	2	0	0	0	10	[10,14]
2011-2012	68981	144105	9	0	0	1.43956	10.914	-0.187728	-0.696224	4.64557	1.07	0.79	0.6	3.67	10.2	5.29	0.18	146	7.14	24.7	80	1	2	3	4	2	2	0	1	0	1	[0,4]
2011-2012	68989	38910	5	1	0	1.67212	14.448	-0.394865	-0.460384	4.55385	1.72	0.65	3.6	2.96	8.4	0.3	859.2	91	5.12	32.4	34	2	5	2	2	3	3	0	1	0	3	[0,4]
2011-2012	68995	228767	7	0	0	1.8603	15.66	0.128962	-0.584486	3.67778	1.35	0.9	0.6	3.31	11.6	9.7	0.18	117	8.07	24.7	75	2	2	2	4	1	3	0	1	0	0	[0,4]
2011-2012	69009	42331.3	7	0	0	2.27757	22.816	0.319967	-0.42599	3.15625	1.84	0.96	0.6	3.03	12.4	8.18	0.18	116	7.6	26.8	56	2	5	2	4	3	3	0	1	0	0	[0,4]
2011-2012	69034	113914	7	0	0	1.74897	13.804	0.156284	-0.658831	4.06522	1.16	0.92	0.6	3.74	11.9	7.49	1.1	135	9.72	27.8	33	2	3	2	1	1	3	0	0	0	1	[0,4]
2011-2012	69038	275143	9	1	1	1.74738	12.07	0.335203	-0.791264	2.57273	0.85	1.1	0.6	2.83	14.2	24.82	0.7	92	9.83	26.5	29	1	2	2	4	1	3	0	0	0	5	[5,9]
2011-2012	69065	40709.6	7	0	0	2.31727	23.091	0.371955	-0.439988	3.2	1.79	1	0.6	3.2	12.9	24.16	0.18	123	7.76	22.3	28	2	5	2	4	1	3	0	0	0	1	[0,4]
2011-2012	69066	228767	7	0	0	2.47128	29.526	0.204958	-0.253583	3.62791	2.66	0.86	0.6	3.12	11.1	7.77	3.1	109	8.44	22.6	74	2	2	2	3	2	3	1	0	0	0	[0,4]
2011-2012	69078	87801.9	8	0	0	1.84988	16.328	-0.0818668	-0.507339	4.11111	1.57	0.81	0.6	3.33	10.4	6.55	0.3	146	7.53	20.7	59	1	3	1	4	1	3	0	0	0	3	[0,4]
2011-2012	69091	364589	7	1	0	1.93039	18.018	-0.149567	-0.431533	4.62338	1.82	0.77	0.6	3.56	9.9	21.16	0.3	126	6.47	28.9	52	2	2	3	2	2	3	0	1	0	4	[0,4]
2011-2012	69120	87706.6	10	0	0	1.83793	15.943	-0.0302457	-0.534246	3.40964	1.49	0.83	0.6	2.83	10.7	13.64	1.7	123	8.87	28.4	39	1	4	2	3	1	1	0	0	0	1	[0,4]
2011-2012	69146	83152.9	8	0	0	2.16714	23.25	-0.168752	-0.279981	4.51389	2.5	0.72	0.6	3.25	9.3	18.08	0.18	117	6.37	28	41	2	5	3	2	1	1	0	1	0	0	[0,4]
2011-2012	69147	49689.8	7	1	0	1.34462	8.58	0.253228	-0.876411	2.98039	0.65	1.02	0.6	3.04	13.2	4.76	0.6	96	7.8	25.6	39	2	5	2	4	1	3	0	0	0	13	[10,14]
2011-2012	69149	22134.2	9	0	0	2.84005	44.44	0.196339	-0.0904917	3.55128	4.4	0.78	0.6	2.77	10.1	7.45	0.18	96	6.5	27.7	62	2	4	3	2	3	3	1	1	0	3	[0,4]
2011-2012	69151	331328	6	0	1	2.02393	18.444	0.160389	-0.500817	3.61111	1.59	0.9	0.6	3.25	11.6	3.94	0.18	99	6.27	26.3	57	2	2	2	4	2	3	0	0	0	0	[0,4]
2011-2012	69167	97208.7	6	0	0	1.98556	17.4	0.210087	-0.548192	2.63441	1.45	0.93	0.6	2.45	12	16.82	0.4	103	7.56	35.1	80	1	2	3	1	1	3	0	1	0	0	[0,4]
2011-2012	69170	67217.2	9	0	0	1.63662	13.944	-0.402783	-0.478626	4.6	1.66	0.65	0.6	2.99	8.4	24.29	0.18	114	7.71	33.8	51	1	1	2	5	1	1	0	1	0	0	[0,4]
2011-2012	69203	26098.7	7	0	1	2.00602	17.85	0.200463	-0.530811	3.21739	1.5	0.92	0.9	2.96	11.9	21.23	0.4	100	9.49	33.3	66	1	4	3	4	1	3	1	1	0	10	[10,14]
2011-2012	69210	73539.9	6	0	0	2.07899	19.488	0.172249	-0.472466	3.54444	1.68	0.9	0.6	3.19	11.6	7.87	0.8	109	5.29	23.8	23	2	4	1	4	1	3	0	0	0	9	[5,9]
2011-2012	69250	81759.9	6	0	0	1.77008	12.741	0.322444	-0.756365	4.40566	0.93	1.06	0.6	4.67	13.7	0.07	13.9	137	8.87	34.1	56	1	4	3	4	2	3	1	1	1	0	[0,4]
2011-2012	69253	178642	8	0	0	1.81819	16.356	-0.251861	-0.45446	4.32877	1.74	0.73	0.6	3.16	9.4	5.25	0.3	110	5.75	28.7	45	1	3	3	1	1	1	0	0	0	6	[5,9]
2011-2012	69255	164282	8	0	0	1.98323	18.36	0.0180532	-0.466386	3.35714	1.7	0.84	0.6	2.82	10.8	26.29	1.8	81	7.29	24.1	80	2	2	2	4	2	3	0	1	1	0	[0,4]
2011-2012	69264	31980.3	4	0	1	2.63146	37.582	-0.0551471	-0.0921604	5.29851	4.37	0.67	0.6	3.55	8.6	17.08	4.1	95	7.18	37.7	69	2	4	2	4	1	1	1	1	0	1	[0,4]
2011-2012	69284	81924.7	8	1	1	1.59283	12.32	-0.0166478	-0.675299	4.24706	1.12	0.85	0.6	3.61	11	21.39	0.6	108	6.81	28.4	53	2	3	3	3	2	2	1	0	0	7	[5,9]
2011-2012	69287	467943	7	0	0	1.83837	16.434	-0.170697	-0.478626	4.15584	1.66	0.77	0.6	3.2	9.9	3.82	4.6	121	8.15	33.8	54	2	2	2	3	2	3	0	1	0	0	[0,4]
2011-2012	69300	80747.7	7	0	0	1.59377	11.264	0.24362	-0.778168	3.63636	0.88	0.99	2.2	3.6	12.8	22.78	0.3	129	10.54	34.6	23	2	4	1	3	1	3	0	0	0	0	[0,4]
2011-2012	69324	464785	6	1	1	2.0827	21.87	-0.296212	-0.247427	5.25397	2.7	0.63	0.6	3.31	8.1	18.3	0.18	104	6.43	25.5	42	2	2	2	3	3	3	0	1	0	4	[0,4]
2011-2012	69329	126410	6	1	0	2.46035	30.179	0.0746187	-0.215127	4.175	2.93	0.8	0.6	3.34	10.3	46.9	1.3	125	8.45	31.1	50	1	2	3	1	3	3	0	0	0	1	[0,4]
2011-2012	69334	78750.3	12	0	0	1.40428	10.682	-0.264128	-0.687811	3.44737	1.09	0.76	1.4	2.62	9.8	26.2	1.2	80	5.95	21	58	1	2	1	1	1	2	0	1	0	2	[0,4]
2011-2012	69339	124384	6	0	0	2.17802	21.62	0.180348	-0.415126	3.60674	1.88	0.89	0.6	3.21	11.5	12.89	0.6	106	6.93	24.6	22	2	1	2	5	1	3	0	0	0	3	[0,4]
2011-2012	69354	139728	7	0	0	1.87187	15.125	0.250424	-0.638622	3.42268	1.21	0.97	0.6	3.32	12.5	2.89	0.5	139	9.03	27.1	42	2	1	3	5	3	3	0	0	0	2	[0,4]
2011-2012	69373	316641	6	0	0	1.18998	8.374	-0.140556	-0.817358	4.54878	0.79	0.82	0.6	3.73	10.6	7.02	0.4	170	7.81	23.6	20	1	2	1	3	1	3	0	0	0	3	[0,4]
2011-2012	69389	170335	7	0	0	2.01241	20.114	-0.261366	-0.325521	5.47826	2.26	0.69	1.2	3.78	8.9	9.51	0.8	159	7.35	35.4	22	1	3	2	2	1	3	0	0	0	4	[0,4]
2011-2012	69391	94558.3	7	0	0	1.49821	11.615	-0.197682	-0.662924	3.62821	1.15	0.78	335.5	2.83	10.1	1.75	325.3	92	6.7	29.8	52	1	1	2	3	1	3	0	0	0	0	[0,4]
2011-2012	69393	66831.9	5	1	0	2.51609	33.6	-0.114672	-0.114778	4.76923	4	0.65	0.6	3.1	8.4	23.35	0.18	141	6.83	29.6	33	2	4	2	3	1	3	0	0	0	5	[5,9]
2011-2012	69395	58023.2	6	0	0	2.66831	34.44	0.395385	-0.223071	3.90323	2.87	0.93	0.6	3.63	12	33.29	0.18	118	9.68	23.5	25	2	4	1	3	1	3	0	0	0	2	[0,4]
2011-2012	69402	51338.3	5	0	0	1.39404	9.918	0.0305118	-0.782534	3.70455	0.87	0.88	0.6	3.26	11.4	14.8	0.4	136	9.02	26.2	59	1	5	1	4	1	1	1	0	0	3	[0,4]
2011-2012	69410	81272.3	6	1	0	1.151	7.92	-0.0668645	-0.847355	3.42353	0.72	0.85	0.6	2.91	11	44.07	0.4	113	7.4	30.3	46	1	4	2	3	1	3	0	1	1	2	[0,4]
2011-2012	69418	228245	7	0	0	1.97206	19.436	-0.30066	-0.325521	4.53731	2.26	0.67	0.6	3.04	8.6	5.17	0.18	120	7.4	24.7	71	2	2	2	4	1	3	0	1	0	1	[0,4]
2011-2012	69419	78642.1	6	1	0	1.70016	14.111	-0.128625	-0.577065	3.9375	1.37	0.8	0.6	3.15	10.3	6.95	0.18	107	7.68	29.9	57	2	4	2	4	1	3	1	0	0	2	[0,4]
2011-2012	69446	124384	7	0	0	2.28799	20.592	0.414199	-0.551729	3.75676	1.44	1.11	0.6	4.17	14.3	4.63	0.7	151	11.01	30.5	25	2	1	1	5	2	3	1	0	0	4	[0,4]
2011-2012	69459	45122.8	7	0	0	1.95047	16.8	0.203552	-0.566085	3.19355	1.4	0.93	0.6	2.97	12	10.45	0.7	100	8.59	25.1	62	1	1	3	2	2	3	0	0	0	0	[0,4]
2011-2012	69465	412392	6	1	0	2.35745	24.846	0.330091	-0.37935	3.34737	2.02	0.95	0.6	3.18	12.3	20.53	0.5	113	8.69	26.9	50	1	2	3	4	1	3	0	1	0	1	[0,4]
2011-2012	69473	25344.7	7	0	0	2.20099	22.533	0.122756	-0.376924	3.37209	2.03	0.86	0.6	2.9	11.1	15.22	52.7	102	9.1	25.1	79	2	4	3	5	2	3	1	1	0	1	[0,4]
2011-2012	69487	41703	9	0	0	1.85748	16.324	-0.0444079	-0.517276	3.91463	1.54	0.82	0.6	3.21	10.6	7.6	0.18	116	8.53	22.4	21	2	5	1	3	1	3	0	0	0	0	[0,4]
2011-2012	69488	107960	8	0	0	2.76032	34.086	0.528919	-0.285266	3.14019	2.47	1.07	0.6	3.36	13.8	5.29	0.18	120	9.2	29.1	65	1	2	3	2	1	1	0	0	0	4	[0,4]
2011-2012	69495	48616	7	0	0	1.81201	13.932	0.279323	-0.692011	3.42	1.08	1	0.6	3.42	12.9	10.83	0.4	134	8.02	20.1	22	1	5	1	2	1	3	0	0	0	3	[0,4]
2011-2012	69498	196214	7	0	0	2.81202	38.936	0.487215	-0.189712	3.25	3.14	0.96	0.6	3.12	12.4	14.55	0.3	105	7.52	27.6	31	2	2	2	4	1	3	0	1	0	1	[0,4]
2011-2012	69524	29900	4	1	0	1.05464	7.314	-0.152858	-0.859954	3.30488	0.69	0.82	2.3	2.71	10.6	19.92	0.3	100	10.56	31.3	61	1	4	2	3	1	3	0	1	0	1	[0,4]
2011-2012	69546	46382.6	6	0	0	2.25972	21.172	0.387244	-0.504068	2.70192	1.58	1.04	0.6	2.81	13.4	12.53	0.3	87	6.8	17.3	26	2	5	1	4	1	1	0	0	0	3	[0,4]
2011-2012	69547	26437.9	8	0	0	1.41135	10.948	-0.356854	-0.646654	4.5493	1.19	0.71	0.6	3.23	9.2	15.62	0.6	110	8.18	30.2	73	2	4	3	2	2	2	1	1	0	0	[0,4]
2011-2012	69577	55325.5	8	0	0	1.18247	8.84	-0.4722	-0.708941	5.16667	1.04	0.66	0.6	3.41	8.5	24.36	1.3	117	8.38	33.1	52	2	4	3	2	1	3	0	1	0	1	[0,4]
2011-2012	69581	44446.3	7	0	0	2.49433	25.311	0.457625	-0.445719	2.77477	1.77	1.11	0.6	3.08	14.3	13.61	0.18	80	9.62	27.5	23	2	4	1	4	1	3	0	0	0	0	[0,4]
2011-2012	69607	99598.7	6	0	1	2.47359	30.805	0.048866	-0.20017	4.87179	3.05	0.78	0.6	3.8	10.1	42.44	0.3	146	7.85	24.4	40	2	5	3	5	3	3	0	0	0	4	[0,4]
2011-2012	69608	31030.6	5	1	0	2.25322	24.44	0.0209564	-0.307544	3.69136	2.35	0.81	0.6	2.99	10.4	45.98	0.7	68	5.98	26	75	2	4	3	2	3	3	0	1	1	0	[0,4]
2011-2012	69610	45532.6	6	0	0	1.42457	10.712	-0.171144	-0.708941	3.8	1.04	0.8	0.6	3.04	10.3	5.69	0.3	93	6.95	29.9	20	2	5	1	3	3	3	0	1	0	5	[5,9]
2011-2012	69616	128445	9	0	0	1.64566	13.312	-0.119755	-0.611085	4.25926	1.28	0.81	0.6	3.45	10.4	3.32	0.5	138	8.05	31.1	26	1	2	2	2	1	1	0	0	0	0	[0,4]
2011-2012	69621	90949.6	6	0	0	1.48971	11.433	-0.162216	-0.679455	4.2875	1.11	0.8	2.7	3.43	10.3	7.21	0.5	102	7.65	36	35	2	4	2	5	1	3	0	0	0	2	[0,4]
2011-2012	69622	76002.9	5	1	1	1.88518	17.711	-0.296945	-0.38673	5.47826	1.99	0.69	0.6	3.78	8.9	8.13	9.5	161	9.74	51.5	58	2	2	2	4	3	3	1	0	0	10	[10,14]
2011-2012	69626	442405	8	0	0	1.83793	15.943	-0.0302457	-0.534246	3.53012	1.49	0.83	0.6	2.93	10.7	2.59	0.9	101	6.52	34.1	53	2	2	2	3	1	3	1	1	0	0	[0,4]
2011-2012	69633	136280	5	1	1	1.64953	13.464	-0.155535	-0.595767	4.68354	1.32	0.79	0.6	3.7	10.2	8.88	0.3	134	7.76	30.8	38	2	1	2	3	1	3	0	1	0	3	[0,4]
2011-2012	69635	540961	8	1	0	0.813723	5.858	-0.268766	-0.903946	3.55128	0.58	0.78	10.4	2.77	10.1	0.97	2.2	114	8.13	22.3	56	1	2	2	2	3	2	1	0	0	0	[0,4]
2011-2012	69644	38990.8	6	0	0	2.25432	22.05	0.33346	-0.451527	2.93878	1.75	0.98	0.6	2.88	12.6	20.15	0.18	109	11.18	28.6	64	1	5	2	4	1	1	0	1	0	3	[0,4]
2011-2012	69655	87982.3	5	0	0	2.68846	36.85	0.269814	-0.167581	3.62353	3.35	0.85	0.6	3.08	11	9.91	0.18	129	8.43	20	80	1	2	3	2	1	1	0	1	0	3	[0,4]
2011-2012	69658	31838.8	8	0	0	2.22473	20.93	0.358	-0.494376	2.9802	1.61	1.01	0.6	3.01	13	3.81	0.18	131	7.61	40	73	2	4	2	4	2	2	1	1	0	0	[0,4]
2011-2012	69667	373179	8	0	0	1.24553	9.114	-0.284409	-0.756365	3.63158	0.93	0.76	0.6	2.76	9.8	13.32	0.4	116	6.13	27.2	63	1	2	2	3	1	3	1	1	0	0	[0,4]
2011-2012	69670	212802	8	1	1	2.91912	44.928	0.4587	-0.125976	3.35165	3.84	0.91	0.6	3.05	11.7	35.61	0.7	117	10.57	19.7	80	1	2	2	3	1	3	0	1	0	6	[5,9]
2011-2012	69679	47341.5	6	0	0	1.79922	14.732	0.118575	-0.614962	3.32222	1.27	0.9	0.6	2.99	11.6	19.94	0.4	101	6.3	28.1	26	2	4	2	4	1	3	0	0	0	0	[0,4]
2011-2012	69689	35206.1	7	0	0	1.56271	11.4	0.145728	-0.747672	3.58065	0.95	0.93	0.6	3.33	12	4.22	0.18	120	8.52	23.4	51	2	5	2	4	1	3	1	1	0	0	[0,4]
2011-2012	69697	69461.7	7	1	0	1.76876	14.56	0.0466042	-0.603387	3.6092	1.3	0.87	0.6	3.14	11.2	12.69	0.18	107	7.14	26.5	22	1	4	1	3	1	3	0	0	0	3	[0,4]
2011-2012	69734	263511	7	0	0	2.65815	35.75	0.257967	-0.177744	3.43529	3.25	0.85	43.8	2.92	11	1.36	0.6	99	8.16	20.6	26	2	2	1	4	1	3	0	0	0	0	[0,4]
2011-2012	69740	306535	7	0	0	2.16017	20.825	0.233388	-0.451527	2.55435	1.75	0.92	0.6	2.35	11.9	0.62	4.9	88	7.68	28.8	66	1	2	2	4	2	3	0	0	0	0	[0,4]
2011-2012	69768	70173.6	6	0	0	2.51847	32.219	0.0658916	-0.184166	4.5641	3.19	0.78	0.6	3.56	10.1	12.46	1.1	171	10.14	43.3	20	1	4	1	3	1	3	0	0	0	2	[0,4]
2011-2012	69773	64424.7	8	0	0	1.83864	16.74	-0.260756	-0.437151	4.94444	1.8	0.72	0.6	3.56	9.3	6.36	0.4	119	10.18	27.1	40	2	4	2	3	2	2	0	0	0	0	[0,4]
2011-2012	69777	29006.5	8	0	0	1.64951	13.892	-0.315221	-0.527396	3.95775	1.51	0.71	0.6	2.81	9.2	21.03	73.4	116	9.27	36	60	1	1	2	2	2	3	1	1	0	3	[0,4]
2011-2012	69816	69723.6	7	0	0	1.82101	14.375	0.242705	-0.662924	4.23711	1.15	0.97	0.6	4.11	12.5	13.46	0.18	158	9.06	34.8	20	1	4	1	2	1	1	0	0	0	0	[0,4]
2011-2012	69817	53553.3	7	0	0	1.62147	12.84	-0.0679671	-0.642629	3.90361	1.2	0.83	0.6	3.24	10.7	2.96	0.3	113	8.02	29.6	33	2	5	2	4	1	3	0	0	0	0	[0,4]
2011-2012	69831	45141	8	0	0	1.89645	14.1	0.350296	-0.726061	2.94495	1	1.09	0.6	3.21	14.1	11.05	1.4	91	9.19	22.6	80	1	5	3	5	1	1	1	1	0	10	[10,14]
2011-2012	69838	112706	4	1	1	2.42716	28.62	0.142588	-0.255148	3.88095	2.65	0.84	1.7	3.26	10.8	1.06	71.4	121	7.95	47.3	31	2	3	2	2	1	3	0	1	0	4	[0,4]
2011-2012	69842	110858	6	0	0	1.89636	15.5	0.254297	-0.626709	3.21649	1.24	0.97	0.6	3.12	12.5	14.71	0.9	109	8.64	22.4	37	2	1	2	3	1	2	0	0	0	0	[0,4]
2011-2012	69843	55126.4	7	0	0	1.64956	13.818	-0.287397	-0.541178	4.52055	1.47	0.73	0.6	3.3	9.4	8.89	0.9	130	7.67	26.2	40	2	5	2	4	1	3	0	1	0	2	[0,4]
2011-2012	69858	27004.5	8	0	0	1.81597	15.4	0.019576	-0.566085	3.42353	1.4	0.85	0.6	2.91	11	6.89	1	99	6.94	28.1	65	2	4	2	4	1	2	0	1	0	1	[0,4]
2011-2012	69866	27907.7	5	1	0	2.01949	17.908	0.229587	-0.537702	3.25532	1.48	0.94	0.6	3.06	12.1	6.85	1.3	104	9.32	25.4	63	2	5	2	5	2	2	1	0	0	14	[10,14]
2011-2012	69872	338497	6	0	0	1.55673	12.084	-0.0964045	-0.667033	4.7561	1.14	0.82	0.6	3.9	10.6	26.39	0.18	128	6.56	27.1	39	2	2	2	1	3	3	0	0	0	2	[0,4]
2011-2012	69879	323154	5	0	0	1.82309	15.51	0.0208817	-0.562465	4.22353	1.41	0.85	0.6	3.59	11	4.57	1.2	120	7.67	24.3	22	2	2	1	4	1	3	0	0	0	3	[0,4]
2011-2012	69884	43208.7	6	0	0	1.18116	7.744	0.122917	-0.880453	3.57447	0.64	0.94	0.6	3.36	12.1	7.91	0.3	132	9.02	27.6	56	2	5	2	4	3	2	1	0	0	0	[0,4]
2011-2012	69893	101645	6	0	0	1.04666	7.104	-0.0564718	-0.880453	4.17442	0.64	0.86	0.6	3.59	11.1	5.28	0.3	135	8.26	26.2	22	2	2	1	3	1	3	0	0	0	0	[0,4]
2011-2012	69898	71437	8	1	0	2.13873	20.28	0.241641	-0.469416	3.17204	1.69	0.93	0.6	2.95	12	4.36	0.9	93	8.25	27.7	71	2	2	2	2	2	3	1	0	0	3	[0,4]
2011-2012	69936	47135.4	5	0	0	2.24055	20.77	0.383299	-0.513943	2.25962	1.55	1.04	7	2.35	13.4	2.02	6	86	8.95	21.8	54	1	5	2	4	1	3	0	0	0	1	[0,4]
2011-2012	69957	119558	6	0	0	2.22298	23.712	0.0117936	-0.321428	3.67901	2.28	0.81	1.2	2.98	10.4	8.47	0.6	98	8.4	24	32	2	3	2	4	1	2	0	0	0	2	[0,4]
2011-2012	69981	56820.5	8	0	0	1.70987	14.863	-0.339232	-0.475536	4.47826	1.67	0.69	0.6	3.09	8.9	9.86	0.8	132	8.01	25.5	62	2	2	1	2	1	3	0	1	0	0	[0,4]
2011-2012	69983	61112.6		1	0	1.76989	14.375	0.0976613	-0.622774	4.13483	1.25	0.89	0.6	3.68	11.5	32.45	0.18	132	9.67	25.1	38	2	2	3	1	2	2	0	1	0	11	[10,14]
2011-2012	69990	67619.6	6	1	1	1.81096	15.582	-0.0535904	-0.541178	3.68293	1.47	0.82	0.6	3.02	10.6	13.85	0.4	108	6.98	31	23	1	4	1	4	1	3	0	1	0	3	[0,4]
2011-2012	70000	85254.5	4	0	0	2.93554	46.115	0.440429	-0.11411	3.21348	4.01	0.89	0.6	2.86	11.5	395.21	163.4	105	9.34	29.6	59	1	4	3	2	1	3	0	1	0	1	[0,4]
2011-2012	70008	494313	7	0	0	2.22554	24.51	-0.124223	-0.266416	4.01351	2.58	0.74	0.9	2.97	9.5	18.88	14.5	119	7.34	26	55	1	2	3	4	1	3	0	0	0	0	[0,4]
2011-2012	70013	21719.1	5	0	1	0.919079	6.804	-0.512248	-0.808684	4.36923	0.81	0.65	0.6	2.84	8.4	7.3	3.1	91	4.8	28.4	70	2	4	2	4	2	3	0	1	0	2	[0,4]
2011-2012	70026	49477.9	6	0	0	2.97613	45.88	0.552216	-0.136641	3.34375	3.7	0.96	0.6	3.21	12.4	10.5	0.5	109	8.01	63.3	31	2	4	1	3	1	3	0	0	0	4	[0,4]
2011-2012	70035	294657	9	1	0	0.876764	5.994	-0.0685291	-0.91874	3.01163	0.54	0.86	0.6	2.59	11.1	0.07	1.3	96	7.91	23.9	65	1	2	3	4	2	3	0	0	0	7	[5,9]
2011-2012	70059	87235.9	8	0	0	2.20481	23.862	-0.103466	-0.287052	3.84	2.46	0.75	29.9	2.88	9.7	0.22	108.8	113	7.86	27.7	74	1	2	3	1	1	1	1	0	0	0	[0,4]
2011-2012	70069	73652.5	6	0	0	2.0033	18.24	0.124601	-0.497586	3.39773	1.6	0.88	0.6	2.99	11.4	4.7	0.3	106	7.94	29	50	1	1	2	3	1	3	1	0	0	7	[5,9]
2011-2012	70082	63939.2	7	0	0	0.902585	6.468	-0.317843	-0.872339	4.42105	0.66	0.76	0.6	3.36	9.8	9.71	0.18	91	6.51	27.5	29	1	4	1	4	1	3	0	0	0	1	[0,4]
2011-2012	70084	21086.7	5	0	1	2.56562	25.95	0.468371	-0.457412	2.24138	1.73	1.16	4.2	2.6	15	14.77	403.5	76	10.09	31.4	66	2	4	2	1	2	1	1	1	1	7	[5,9]
2011-2012	70131	55111.1	5	1	1	0.828196	6.192	-0.500416	-0.847355	4.34328	0.72	0.67	0.6	2.91	8.6	20.81	0.18	83	5.93	35.6	53	1	4	2	3	1	3	0	1	0	0	[0,4]
2011-2012	70150	245034	7	1	0	1.35577	9.844	-0.103618	-0.76072	3.89157	0.92	0.83	0.6	3.23	10.7	13.33	0.7	126	8.43	31.9	39	2	2	1	4	1	3	0	1	0	0	[0,4]
2011-2012	70160	39055.3	6	1	0	1.34697	9.462	0.0255254	-0.799983	3.42045	0.83	0.88	0.6	3.01	11.4	10.22	1.5	102	6.53	24.1	61	1	3	2	1	1	2	1	0	0	9	[5,9]
2011-2012	70163	487367	7	0	0	1.56293	12.635	-0.288295	-0.591987	4.16216	1.33	0.74	0.6	3.08	9.5	6.67	0.8	88	7.02	34.3	53	1	2	2	4	1	3	0	0	0	3	[0,4]
2011-2012	70168	238087	7	1	1	2.27238	24.516	0.0932728	-0.323467	3.60714	2.27	0.84	0.6	3.03	10.8	7.3	0.3	64	6.88	27.7	73	2	2	2	3	2	3	0	1	0	7	[5,9]
2011-2012	70177	124726	5	1	0	1.83601	15.21	0.140298	-0.603387	3.49451	1.3	0.91	0.6	3.18	11.7	5.04	0.18	89	7.37	19.3	20	1	2	1	2	3	3	0	0	0	7	[5,9]
2011-2012	70209	86266.7	8	0	0	1.17569	7.935	0.0270393	-0.859954	3.93258	0.69	0.89	0.6	3.5	11.5	8.5	1.1	112	7.72	21	31	1	2	2	1	3	3	0	0	0	4	[0,4]
2011-2012	70213	298544	6	0	0	1.51166	11.931	-0.264977	-0.630661	3.94667	1.23	0.75	0.6	2.96	9.7	11.7	0.18	111	6.77	28.2	35	2	2	2	3	1	3	0	0	0	0	[0,4]
2011-2012	70214	69818.5	7	0	0	1.46337	10.58	0.0555556	-0.76072	3.53933	0.92	0.89	0.6	3.15	11.5	15.37	0.4	105	6.17	24.9	21	2	4	1	3	1	3	0	0	0	0	[0,4]
2011-2012	70227	47292.2	8	0	0	1.94553	17.135	0.128928	-0.534246	3.59551	1.49	0.89	0.6	3.2	11.5	7.32	0.18	133	8.87	28.4	46	1	5	2	3	1	3	0	0	0	0	[0,4]
2011-2012	70235	37721.5	7	1	1	2.38961	28.88	-0.0662342	-0.201371	3.81081	3.04	0.74	0.6	2.82	9.5	6.28	3.9	134	7.35	21.5	61	2	3	3	5	1	3	0	1	0	3	[0,4]
2011-2012	70258	191485	7	0	0	1.86427	16.975	-0.196889	-0.451527	4.16	1.75	0.75	0.6	3.12	9.7	55.68	0.18	136	10.46	25	24	1	2	1	4	1	3	0	0	0	3	[0,4]
2011-2012	70268	90772.1	6	0	0	1.74148	15.105	-0.254266	-0.500817	4.55405	1.59	0.74	0.6	3.37	9.5	11.45	0.9	103	6.99	47.1	46	2	2	1	3	1	2	1	1	0	5	[5,9]
2011-2012	70276	507118	7	0	0	1.67026	13.482	-0.0602187	-0.618859	3.36145	1.26	0.83	0.6	2.79	10.7	13.83	0.18	97	7.24	19.8	51	1	2	2	4	3	3	0	0	0	0	[0,4]
2011-2012	70282	112959	6	0	0	1.24798	8.944	-0.173257	-0.7869	4.23457	0.86	0.81	0.6	3.43	10.4	7.78	5.9	101	6.21	28.4	24	2	1	1	1	2	3	0	0	0	3	[0,4]
2011-2012	70291	94745.8	9	0	0	2.60106	33.005	0.308987	-0.223071	3.57303	2.87	0.89	0.6	3.18	11.5	7.69	0.18	124	8.81	40.5	25	1	2	1	3	3	3	0	1	0	9	[5,9]
2011-2012	70304	437395	8	1	0	1.52511	11.845	-0.15709	-0.662924	3.5125	1.15	0.8	0.6	2.81	10.3	19.82	0.4	109	7.99	27.5	65	1	2	3	2	3	3	0	0	0	1	[0,4]
2011-2012	70312	67856.7	6	0	0	1.84175	14.756	0.234827	-0.646654	2.80208	1.19	0.96	55.8	2.69	12.4	0.59	17.1	89	7.59	29.9	73	1	3	3	5	1	2	1	1	0	2	[0,4]
2011-2012	70329	36885.6	8	0	0	2.78259	41.496	0.21706	-0.115449	3.76543	3.99	0.81	0.6	3.05	10.4	6.13	0.18	101	6.69	26.1	60	1	3	2	1	1	1	0	1	0	7	[5,9]
2011-2012	70338	136418	7	0	0	1.25894	8.541	0.0681014	-0.843115	2.92308	0.73	0.91	0.6	2.66	11.7	12.33	0.7	101	9.33	30.5	36	1	4	3	3	1	3	0	0	0	6	[5,9]
2011-2012	70342	38990.8	6	0	0	1.90295	16.263	0.152009	-0.569725	3.51648	1.39	0.91	0.6	3.2	11.7	7.66	0.5	100	7.78	24.3	61	1	5	3	1	1	1	1	1	0	0	[0,4]
2011-2012	70358	471466	8	0	0	2.3475	24.6	0.327449	-0.384253	2.77895	2	0.95	0.6	2.64	12.3	10.93	0.18	90	8.23	20.9	44	1	2	3	3	2	3	0	0	0	0	[0,4]
2011-2012	70366	69549.3	6	0	0	1.99668	18.762	-0.014091	-0.445719	3.28049	1.77	0.82	0.6	2.69	10.6	14.47	1	120	8.31	36.7	49	1	4	3	3	2	3	0	0	0	0	[0,4]
2011-2012	70378	57593.4	8	0	0	1.96546	17.48	0.132864	-0.524002	3.61798	1.52	0.89	0.6	3.22	11.5	12.38	0.5	119	9.47	20.6	53	2	4	2	3	2	3	1	0	0	0	[0,4]
2011-2012	70384	66765.2	8	0	0	1.76245	12.096	0.340453	-0.795625	3	0.84	1.12	0.6	3.36	14.4	8.7	1.2	110	8.56	19.6	25	2	4	1	3	1	3	0	0	0	0	[0,4]
2011-2012	70385	83979.2	8	0	0	1.53239	12.255	-0.293489	-0.607226	3.74324	1.29	0.74	0.6	2.77	9.5	16.93	0.6	98	8.59	26.1	57	1	4	2	2	3	3	0	0	0	0	[0,4]
2011-2012	70387	48406.7	3	0	0	2.61697	30.624	0.469398	-0.313411	3.13725	2.32	1.02	1.6	3.2	13.2	12.14	725.6	129	8.36	33.8	60	1	1	2	2	2	2	1	0	0	8	[5,9]
2011-2012	70406	101690	4	0	0	1.63608	13.332	-0.175723	-0.595767	3.64103	1.32	0.78	0.6	2.84	10.1	17.05	0.6	65	6.3	22.1	41	1	2	1	3	3	3	0	0	0	0	[0,4]
2011-2012	70409	381635	8	0	0	1.64193	13.362	-0.156834	-0.599568	4.18987	1.31	0.79	0.6	3.31	10.2	12.69	1.3	118	7.44	29.2	44	2	2	3	2	3	3	1	0	0	5	[5,9]
2011-2012	70413	23556.5	6	0	0	3.1103	39.039	0.555359	-0.315394	2.27481	2.31	1.31	0.6	2.98	16.9	6.07	0.4	180	13.07	26.4	51	2	5	2	4	2	3	1	0	0	0	[0,4]
2011-2012	70423	104657	7	1	0	1.50568	12.144	-0.39104	-0.573385	5.02941	1.38	0.68	0.6	3.42	8.8	7.01	0.3	139	8.3	29.7	52	2	2	3	1	1	3	0	1	0	0	[0,4]
2011-2012	70425	240227	6	1	0	2.95424	40.608	0.59489	-0.221725	3.07339	2.88	1.09	0.6	3.35	14.1	105.72	0.5	149	10.19	23.9	77	2	2	2	1	2	3	1	1	0	0	[0,4]
2011-2012	70439	203980	11	0	0	1.81597	15.4	0.019576	-0.566085	3.65882	1.4	0.85	0.6	3.11	11	30.38	0.18	97	8.22	22.8	24	1	2	2	3	1	3	0	0	0	7	[5,9]
2011-2012	70442	123830	8	0	0	1.35264	9.24	0.123267	-0.825995	3.6129	0.77	0.93	0.6	3.36	12	19.6	0.3	138	9.51	28.6	57	1	2	2	4	1	3	0	0	0	6	[5,9]
2011-2012	70464	35493.3	5	0	0	2.12551	20.416	0.182811	-0.448613	3.65556	1.76	0.9	0.6	3.29	11.6	22.64	0.18	132	6.64	26.1	60	1	4	1	3	1	3	0	1	0	1	[0,4]
2011-2012	70483	43384.6	7	0	0	3.18012	48.951	0.667478	-0.169562	3.5	3.33	1.14	8.8	3.99	14.7	0.46	21.2	152	13.01	38.9	20	2	5	1	2	1	1	1	1	0	3	[0,4]
2011-2012	70489	147871	8	0	0	1.51275	11.322	-0.00923689	-0.71748	4.11628	1.02	0.86	0.6	3.54	11.1	3.82	0.8	132	7.79	30.3	40	2	3	2	4	1	3	0	0	0	2	[0,4]
2011-2012	70495	93165.4	7	0	0	1.84175	14.756	0.234827	-0.646654	2.83333	1.19	0.96	0.6	2.72	12.4	0.07	1.2	87	9.23	32.7	68	2	2	2	3	2	3	0	1	0	8	[5,9]
2011-2012	70499	102915	7	0	0	1.54077	12.12	-0.191252	-0.642629	3.5641	1.2	0.78	0.6	2.78	10.1	12.04	0.4	70	7.58	33.5	47	1	1	2	5	1	3	0	0	0	1	[0,4]
2011-2012	70517	55956.9	6	0	0	1.75713	14.52	0.00915738	-0.595767	3.75294	1.32	0.85	0.6	3.19	11	25.01	4.4	118	9.18	41.9	47	2	4	2	3	1	2	0	1	0	1	[0,4]
2011-2012	70527	31788.9	8	0	0	2.18263	23.028	-0.0493652	-0.321428	3.58974	2.28	0.78	0.6	2.8	10.1	6.26	0.3	108	7.29	26.9	63	2	1	2	1	1	3	0	1	0	9	[5,9]
2011-2012	70550	40748.2	7	0	0	2.57627	33.496	0.164832	-0.187472	3.60976	3.16	0.82	0.6	2.96	10.6	5.43	0.18	100	7.15	29.1	76	2	4	2	3	2	3	0	1	0	0	[0,4]
2011-2012	70565	61336	5	0	0	2.55943	29.25	0.442461	-0.327589	3.08911	2.25	1.01	0.6	3.12	13	17.15	0.18	106	7.71	25.6	76	1	5	3	3	2	3	0	1	0	8	[5,9]
2011-2012	70599	97660.4	4	0	0	1.80326	15.336	-0.018743	-0.558866	5.03571	1.42	0.84	0.6	4.23	10.8	8.79	0.5	151	8.49	25.5	54	2	2	2	3	3	3	1	1	0	4	[0,4]
2011-2012	70605	63413.3	6	0	0	1.44362	10.918	-0.168599	-0.70045	4.025	1.06	0.8	0.6	3.22	10.3	12.67	0.5	127	8.23	27.3	56	2	4	2	3	2	3	0	1	0	2	[0,4]
2011-2012	70622	96893	5	1	0	1.56668	10.01	0.320081	-0.855776	3	0.7	1.11	0.6	3.33	14.3	12.83	0.18	115	8.96	28.5	50	2	1	2	5	3	3	1	1	0	0	[0,4]
2011-2012	70627	70819.5	6	0	0	1.77951	14.16	0.17503	-0.650696	2.94624	1.18	0.93	0.6	2.74	12	12.82	0.5	89	10.37	24.3	52	1	4	3	3	1	1	1	0	0	9	[5,9]
2011-2012	70633	342886	8	0	0	2.55573	31.239	0.319816	-0.252028	3.49451	2.67	0.91	0.6	3.18	11.7	18.07	0.4	77	6.15	36.7	56	2	2	2	4	1	3	1	1	0	0	[0,4]
2011-2012	70641	20471	6	1	0	1.83117	15.9	-0.0496583	-0.530811	3.34146	1.5	0.82	0.6	2.74	10.6	7.48	0.3	112	7.28	22.3	63	2	4	1	5	1	3	1	1	0	0	[0,4]
2011-2012	70647	181594	4	0	0	2.17381	22.826	-0.0519885	-0.325521	4.11538	2.26	0.78	0.6	3.21	10.1	13.82	0.18	113	6.94	35.5	38	1	5	2	4	1	2	0	0	0	4	[0,4]
2011-2012	70686	99145.7	7	0	0	2.09445	20.52	0.044484	-0.409804	4.17857	1.9	0.84	0.6	3.51	10.8	19.48	0.3	122	9.28	45.5	48	1	4	1	4	1	2	0	1	0	2	[0,4]
2011-2012	70697	266026	5	0	0	1.81659	15.912	-0.124152	-0.510631	4.35443	1.56	0.79	0.6	3.44	10.2	25	0.6	135	7.64	32.8	32	2	2	3	4	1	1	0	1	0	0	[0,4]
2011-2012	70710	91994.7	4	0	0	1.98593	19.11	-0.151618	-0.39681	3.75	1.95	0.76	0.6	2.85	9.8	29.12	0.18	94	7.35	31.7	57	1	3	3	3	1	3	0	0	0	6	[5,9]
2011-2012	70736	100652	6	1	0	0.907528	6.715	-0.503582	-0.817358	4.34848	0.79	0.66	0.6	2.87	8.5	10.95	0.18	153	7.06	23.2	32	1	5	3	4	1	3	0	0	0	3	[0,4]
2011-2012	70739	80774.4	5	1	0	2.04775	20.79	-0.240419	-0.315394	4.38571	2.31	0.7	0.6	3.07	9	7.44	0.3	121	7.4	29.2	63	2	2	2	1	2	2	1	1	0	1	[0,4]
2011-2012	70751	113649	7	0	0	1.56496	12.544	-0.239677	-0.611085	4.46053	1.28	0.76	7.2	3.39	9.8	4.47	3.6	117	8.97	25.9	27	2	1	3	2	1	3	0	0	0	10	[10,14]
2011-2012	70755	386656	6	1	1	1.69514	14.896	-0.430378	-0.394264	4.71186	1.96	0.59	0.6	2.78	7.6	2.91	1.6	81	5.48	23.7	56	2	2	2	3	3	3	0	1	0	5	[5,9]
2011-2012	70765	141368	10	0	0	2.57568	27.456	0.477456	-0.404553	2.46847	1.92	1.11	0.6	2.74	14.3	61.91	266.7	90	10.51	28.9	67	1	2	3	5	2	3	1	1	0	0	[0,4]
2011-2012	70774	66434.6	8	1	0	2.70866	35.301	0.440224	-0.223071	3.57895	2.87	0.95	0.6	3.4	12.3	10.08	0.5	116	7.58	32.9	49	1	4	1	2	1	3	0	0	0	0	[0,4]
2011-2012	70788	32146.7	7	0	0	1.95271	16.128	0.292033	-0.618859	4.10101	1.26	0.99	0.6	4.06	12.8	4.4	7	131	7.94	23.6	34	2	5	2	4	2	3	0	0	0	0	[0,4]
2011-2012	70804	53127.9	4	1	0	1.34232	9.752	-0.124342	-0.76072	3.95122	0.92	0.82	0.6	3.24	10.6	7.88	0.18	139	9.07	30.1	53	1	4	2	4	1	3	0	0	0	0	[0,4]
2011-2012	70833	116437	5	0	0	1.13506	8.51	-0.547917	-0.662924	5.21053	1.15	0.57	0.6	2.97	7.4	5.79	0.4	106	5.77	25.5	35	1	4	2	3	3	3	0	0	0	0	[0,4]
2011-2012	70869	139347	8	0	0	1.43824	11.352	-0.402744	-0.607226	5.36765	1.29	0.68	0.6	3.65	8.8	4.71	0.4	155	6.26	35.4	38	2	1	2	1	1	3	0	0	0	0	[0,4]
2011-2012	70881	347207	6	1	0	2.78232	40.824	0.277557	-0.130441	3.82143	3.78	0.84	0.6	3.21	10.8	4.12	0.3	114	7.15	25.8	23	2	2	1	4	1	3	0	0	0	2	[0,4]
2011-2012	70897	58944.1	8	0	0	2.26371	25.146	-0.0550339	-0.273104	3.74026	2.54	0.77	0.6	2.88	9.9	37.51	412.6	126	9.1	22.1	52	2	4	1	2	1	1	0	0	0	5	[5,9]
2011-2012	70908	231610	7	0	0	1.49411	11.44	-0.142928	-0.683626	4.37037	1.1	0.81	0.6	3.54	10.4	17.42	0.7	103	6.27	22.4	25	2	2	1	4	1	3	0	0	0	0	[0,4]
2011-2012	70914	57252.6	8	0	0	1.18807	8.904	-0.4808	-0.70045	4.47692	1.06	0.65	0.6	2.91	8.4	17.46	1.3	112	7.69	17.6	40	2	4	1	1	3	3	1	0	0	0	[0,4]
2011-2012	70933	53268.8	6	0	0	2.70246	31.97	0.511701	-0.317391	3.53704	2.3	1.08	0.6	3.82	13.9	10.78	16.8	88	8.5	29	46	1	5	2	4	2	3	1	0	0	0	[0,4]
2011-2012	70940	405675	6	0	0	1.8334	15.39	0.0918573	-0.584486	4.13636	1.35	0.88	0.6	3.64	11.4	5.47	0.5	117	7.4	22.6	21	2	2	1	3	1	3	0	0	0	0	[0,4]
2011-2012	70945	107109	4	0	0	1.86314	17.108	-0.241289	-0.431533	4.0411	1.82	0.73	0.6	2.95	9.4	5.57	0.5	101	5.71	23.8	49	2	2	3	2	3	3	0	0	0	1	[0,4]
2011-2012	70950	106524	8	0	0	2.25319	22.386	0.303652	-0.431533	3.12632	1.82	0.95	0.6	2.97	12.3	3.97	0.18	107	7.52	23.5	50	2	3	2	3	3	3	0	0	0	14	[10,14]
2011-2012	70959	138306	8	0	0	1.5593	12.257	-0.151948	-0.646654	3.6875	1.19	0.8	0.6	2.95	10.3	14.18	1.3	106	7.01	39.7	55	1	2	2	4	1	3	0	1	0	6	[5,9]
2011-2012	70983	256146	8	0	0	1.95835	19.236	-0.319664	-0.319402	4.6	2.29	0.65	0.6	2.99	8.4	20.66	0.3	111	5.53	20.4	39	1	2	2	4	1	3	0	0	0	0	[0,4]
2011-2012	70985	24719.6	7	0	0	1.72201	13.161	0.205779	-0.696224	2.73684	1.07	0.95	0.6	2.6	12.3	6.49	0.3	108	8.18	17.2	74	2	4	3	1	3	2	0	0	1	1	[0,4]
2011-2012	70993	47823.6	7	0	0	1.33387	10.285	-0.450427	-0.638622	4.93939	1.21	0.66	0.6	3.26	8.5	11.07	0.18	126	5.67	28.5	38	2	5	1	4	2	2	0	0	0	1	[0,4]
2011-2012	70996	197755	7	0	0	2.2059	22.644	0.124077	-0.374514	3.81395	2.04	0.86	0.6	3.28	11.1	14.31	0.18	110	7.51	23.8	41	2	3	2	4	1	2	0	0	0	0	[0,4]
2011-2012	70999	482993		1	0	0.725455	5.304	-0.215992	-0.92928	3.44444	0.51	0.81	0.6	2.79	10.4	37.21	0.3	123	7.88	20.2	50	1	2	2	4	1	3	0	0	0	9	[5,9]
2011-2012	71012	395812	6	0	0	1.5531	11.628	0.0494031	-0.71748	3.875	1.02	0.88	0.6	3.41	11.4	6.53	0.5	117	7.35	17.8	24	1	2	1	4	1	3	0	0	0	0	[0,4]
2011-2012	71025	27515.7	6	0	0	1.64771	13.39	-0.137728	-0.603387	3.7125	1.3	0.8	0.6	2.97	10.3	13.24	0.3	113	5.87	32.1	61	2	4	1	1	3	3	1	1	0	10	[10,14]
2011-2012	71036	334892	6	0	0	2.78499	27.144	0.456774	-0.510631	2.44444	1.56	1.35	0.6	3.3	17.4	14.92	0.4	108	10.33	31	29	2	2	1	2	1	3	0	0	0	2	[0,4]
2011-2012	71046	404290	7	1	0	1.68221	14.058	-0.202216	-0.558866	4.16883	1.42	0.77	128.9	3.21	9.9	13.16	141	108	7.46	33.8	52	2	2	2	3	2	3	0	0	0	3	[0,4]
2011-2012	71053	30407	7	0	0	2.77603	35.904	0.521099	-0.244412	2.81373	2.72	1.02	0.6	2.87	13.2	0.19	1	100	11.9	35.8	61	1	4	3	3	3	3	0	1	0	3	[0,4]
2011-2012	71060	67304.7	6	0	0	2.04684	19.314	0.084424	-0.45446	3.68605	1.74	0.86	0.6	3.17	11.1	13.45	0.4	122	10.3	33.8	31	1	2	3	3	2	3	0	0	0	3	[0,4]
2011-2012	71072	61351.3	5	1	1	1.73197	14.097	0.0228302	-0.614962	3.62791	1.27	0.86	2.3	3.12	11.1	17.34	66.3	156	9.87	37	50	1	3	3	2	2	3	1	0	0	5	[5,9]
2011-2012	71079	248521	7	0	0	1.51166	11.73	-0.177494	-0.662924	4.64557	1.15	0.79	0.6	3.67	10.2	14	0.18	113	7.66	22.3	34	2	2	2	3	2	3	0	0	0	0	[0,4]
2011-2012	71083	29831.8	4	1	0	3.00369	47.916	0.537208	-0.117486	2.96809	3.96	0.94	0.6	2.79	12.1	6.37	0.7	184	7.35	22.7	62	1	4	2	2	1	3	0	1	0	7	[5,9]
2011-2012	71087	45122.8	4	0	0	1.82932	16.116	-0.121522	-0.504068	4.40506	1.58	0.79	0.6	3.48	10.2	14.05	0.7	123	10.61	38.4	65	1	1	3	5	3	3	1	1	0	12	[10,14]
2011-2012	71093	504860	6	0	0	1.68032	14.64	-0.418613	-0.428752	5.12903	1.83	0.62	0.6	3.18	8	11.1	0.6	124	6.2	27.4	50	2	2	2	2	3	3	0	1	0	1	[0,4]
2011-2012	71095	261573	6	0	0	1.8603	15.66	0.128962	-0.584486	3.76667	1.35	0.9	0.6	3.39	11.6	19.87	0.3	108	7.38	27.3	31	2	2	2	4	1	3	0	0	0	0	[0,4]
2011-2012	71100	40030.9	6	1	0	2.41387	30.456	-0.169808	-0.131964	4.1746	3.76	0.63	0.6	2.63	8.1	7.61	0.18	86	6	19.6	80	1	5	3	4	2	2	0	1	0	3	[0,4]
2011-2012	71123	66743.7	8	0	0	1.43017	10.812	-0.189003	-0.70045	3.46835	1.06	0.79	0.6	2.74	10.2	18.71	0.3	105	7.12	30.4	41	2	4	2	3	1	3	0	1	0	0	[0,4]
2011-2012	71143	87907	7	0	0	1.83643	16.171	-0.102433	-0.507339	3.5375	1.57	0.8	0.6	2.83	10.3	26.77	0.5	119	8.41	21	53	1	4	2	4	1	1	0	0	0	0	[0,4]
2011-2012	71155	349654	7	1	0	1.94692	17.992	-0.0607768	-0.457412	4.50617	1.73	0.81	75.1	3.65	10.4	1.78	153.7	149	10.82	27.1	41	2	2	1	4	2	3	1	0	0	1	[0,4]
2011-2012	71183	361022	7	1	0	2.22034	24.816	-0.202884	-0.229944	4.42647	2.82	0.68	0.6	3.01	8.8	10.44	0.18	97	5.3	22.6	38	2	2	2	3	3	3	0	0	0	5	[5,9]
2011-2012	71184	27769.3	8	0	0	1.88228	16.008	0.132871	-0.573385	3.37778	1.38	0.9	0.6	3.04	11.6	9.15	1.2	112	8.92	22.9	64	2	5	3	4	2	3	0	0	0	1	[0,4]
2011-2012	71185	175334	7	0	0	1.05161	6.696	0.153798	-0.91874	3.17708	0.54	0.96	0.6	3.05	12.4	5.39	0.18	101	6.46	22.8	29	2	1	2	2	1	3	0	0	0	1	[0,4]
2011-2012	71197	50837.1	6	0	0	2.81582	40.716	0.404276	-0.152606	3.62222	3.51	0.9	0.6	3.26	11.6	1.86	0.8	143	7.96	44.7	36	2	2	2	3	1	3	0	1	0	3	[0,4]
2011-2012	71200	406422	8	0	0	1.51166	11.931	-0.264977	-0.630661	4.48	1.23	0.75	0.6	3.36	9.7	11.95	0.7	118	6.26	23	51	2	2	1	4	1	3	0	0	0	2	[0,4]
2011-2012	71204	144097	6	0	0	1.46837	11.495	-0.303835	-0.638622	3.66216	1.21	0.74	0.6	2.71	9.5	2.27	0.4	111	7.98	26.4	27	1	1	2	4	1	3	0	0	0	5	[5,9]
2011-2012	71206	27393.1	7	0	0	2.05826	15.836	0.378995	-0.696224	2.90435	1.07	1.15	0.6	3.34	14.8	10.27	1.8	119	9.01	22.2	29	2	5	2	4	1	3	0	0	0	7	[5,9]
2011-2012	71208	54570.5	7	0	0	1.75682	15.147	-0.187806	-0.520629	3.8961	1.53	0.77	0.6	3	9.9	4.35	1.1	88	5.57	21	32	2	2	2	4	1	3	0	0	0	0	[0,4]
2011-2012	71217	152318	9	0	0	1.61422	13.3	-0.279176	-0.566085	4.94595	1.4	0.74	0.6	3.66	9.5	3.39	0.18	143	8.99	24.9	28	2	1	1	2	3	3	0	0	0	1	[0,4]
2011-2012	71219	22577.6	4	1	0	1.2608	9.393	-0.363613	-0.721765	4.69444	1.01	0.72	0.6	3.38	9.3	19.82	0.18	104	7.06	22.4	60	2	4	2	2	1	2	1	0	0	2	[0,4]
2011-2012	71238	60933.5	7	0	0	1.5035	11.834	-0.266268	-0.634633	3.93333	1.22	0.75	0.6	2.95	9.7	6.24	5.8	127	6.66	28.6	53	1	2	3	3	2	3	0	1	0	11	[10,14]
2011-2012	71245	17147.7	5	1	1	1.25622	9.212	-0.283151	-0.752016	4.48684	0.94	0.76	284.8	3.41	9.8	0.3	0.18	126	7.54	26.4	62	2	5	2	3	2	1	0	0	0	0	[0,4]
2011-2012	71249	48003.8	7	0	0	1.90442	16.445	0.121073	-0.555288	3.91011	1.43	0.89	0.6	3.48	11.5	60.39	0.18	134	7.8	38.7	24	2	4	1	2	3	3	0	0	0	0	[0,4]
2011-2012	71259	51442.5	6	0	0	2.13058	19.803	0.275933	-0.494376	3.09474	1.61	0.95	0.6	2.94	12.3	7.3	0.8	108	7.1	20.6	23	1	5	1	2	1	3	0	0	0	6	[5,9]
2011-2012	71266	377101	6	0	0	2.35748	25.992	0.214314	-0.321428	3.61364	2.28	0.88	0.6	3.18	11.4	2.84	0.6	106	8.06	22.5	68	1	2	2	3	1	1	0	1	0	0	[0,4]
2011-2012	71267	57040	7	0	0	2.40927	28.886	0.025274	-0.224427	3.97436	2.86	0.78	0.6	3.1	10.1	5.85	0.3	113	8.47	23.4	41	1	5	2	4	1	1	0	0	0	3	[0,4]
2011-2012	71271	95686	5	0	0	2.07121	17.112	0.367402	-0.626709	2.73832	1.24	1.07	0.6	2.93	13.8	8.82	0.3	91	7.69	18.5	57	2	1	2	5	2	3	0	0	0	1	[0,4]
2011-2012	71284	32148.2	12	0	0	2.97168	43.148	0.598451	-0.180924	2.42308	3.22	1.04	0.6	2.52	13.4	0.07	0.3	109	11.41	39.3	64	1	4	1	4	2	2	1	1	0	9	[5,9]
2011-2012	71306	39025.9	8	0	0	1.89842	16.65	0.0528199	-0.530811	3.60465	1.5	0.86	0.6	3.1	11.1	7.45	0.5	121	10.04	26.4	52	1	5	2	4	1	1	1	0	0	0	[0,4]
2011-2012	71324	126692	7	0	0	1.57406	11.984	0.0170077	-0.696224	3.98851	1.07	0.87	0.6	3.47	11.2	0.53	0.5	119	6.49	29.8	35	2	3	2	5	2	3	0	0	0	0	[0,4]
2011-2012	71333	168403	6	1	0	1.84112	16.984	-0.318625	-0.401954	4.14706	1.93	0.68	0.6	2.82	8.8	18.33	0.3	89	6.63	30	30	1	1	2	3	1	3	0	1	0	1	[0,4]
2011-2012	71334	62028.2	6	0	0	1.72277	13.447	0.152435	-0.671158	3.28261	1.13	0.92	0.6	3.02	11.9	3.8	0.4	106	9.17	27.1	80	2	2	2	5	2	2	0	1	1	0	[0,4]
2011-2012	71343	326230	8	0	0	1.68398	13.832	-0.113265	-0.591987	3.49383	1.33	0.81	0.6	2.83	10.4	36.48	0.18	118	9.02	24.9	29	1	2	1	4	1	3	0	0	0	0	[0,4]
2011-2012	71346	146451	6	1	1	2.14616	22.042	-0.0271775	-0.351314	3.225	2.14	0.8	0.6	2.58	10.3	0.95	0.3	85	7.15	23.4	74	1	2	3	4	2	3	0	1	0	4	[0,4]
2011-2012	71355	44058.6	12	0	0	2.68079	36.408	0.281699	-0.174626	2.98837	3.28	0.86	0.6	2.57	11.1	5.73	1.2	71	6.23	21	20	1	5	1	3	1	1	0	0	0	3	[0,4]
2011-2012	71357	42459.6	7	0	0	1.10514	8.1	-0.424397	-0.769439	3.95714	0.9	0.7	0.6	2.77	9	5.27	1.1	100	6.52	26	29	2	4	2	4	1	2	0	0	0	0	[0,4]
2011-2012	71362	73392.8	6	0	0	0.917381	6.27	-0.0850887	-0.907717	4.29412	0.57	0.85	0.6	3.65	11	16.14	0.7	122	7.66	37.5	23	2	4	1	3	1	1	0	0	0	10	[10,14]
2011-2012	71366	316641	6	0	0	1.59377	11.264	0.24362	-0.778168	3.41414	0.88	0.99	0.6	3.38	12.8	13.03	2.7	134	8.92	24.8	20	1	2	1	3	1	3	0	0	0	2	[0,4]
2011-2012	71371	93970.3	4	1	0	1.57891	12.546	-0.167194	-0.630661	4.11392	1.23	0.79	0.6	3.25	10.2	35.79	0.4	119	7.83	34.1	63	1	5	2	3	3	1	0	0	0	14	[10,14]
2011-2012	71372	158182	8	0	0	2.8141	43.146	0.200272	-0.100248	4.93671	4.23	0.79	0.6	3.9	10.2	6.8	0.3	171	8.23	32.5	37	2	1	2	5	1	3	1	1	0	0	[0,4]
2011-2012	71392	159350	8	0	0	0.758981	5.328	-0.0756792	-0.939278	3.5814	0.48	0.86	0.6	3.08	11.1	40.27	0.7	113	7.47	28.7	43	1	3	2	4	1	3	0	0	0	0	[0,4]
2011-2012	71393	343601	7	0	0	2.41497	28.84	0.0583114	-0.232759	5	2.8	0.8	0.6	4	10.3	3.48	49.9	153	8.4	25.7	27	2	2	3	2	1	3	0	0	0	4	[0,4]
2011-2012	71403	97100.5	8	0	0	2.15101	22.878	-0.17394	-0.287052	4.63889	2.46	0.72	0.6	3.34	9.3	20.2	0.7	133	8.07	45.4	30	1	2	2	3	3	3	0	1	0	3	[0,4]
2011-2012	71413	117891	8	0	0	1.54585	12.138	-0.172352	-0.646654	4.35443	1.19	0.79	0.6	3.44	10.2	3.55	0.4	121	7.17	28.7	40	2	3	2	3	2	3	1	0	0	1	[0,4]
2011-2012	71416	64079.6	7	0	0	1.36714	9.744	-0.00824314	-0.782534	3.57471	0.87	0.87	2.3	3.11	11.2	2.5	2.6	116	8.31	25.6	39	1	5	1	4	1	3	0	0	0	0	[0,4]
2011-2012	71422	248382	8	0	0	1.40938	9.976	0.0663681	-0.7869	3.47778	0.86	0.9	0.6	3.13	11.6	10.2	0.3	124	8.92	23.1	37	1	2	2	4	1	3	0	0	0	0	[0,4]
2011-2012	71428	319562	4	1	1	0.543536	4.692	-0.629794	-0.859954	7.83019	0.69	0.53	0.6	4.15	6.8	9.05	0.4	147	5.8	45.3	35	2	2	2	3	1	2	0	1	0	9	[5,9]
2011-2012	71430	35265.4	7	0	0	1.68125	12.5	0.223576	-0.726061	2.56701	1	0.97	0.6	2.49	12.5	179.46	0.18	78	7.96	29.5	65	1	4	3	2	1	2	0	1	0	5	[5,9]
2011-2012	71438	42159.6	8	0	0	1.71012	14.55	-0.229814	-0.530811	3.94667	1.5	0.75	0.6	2.96	9.7	57.76	0.7	79	8.22	34.6	70	1	4	2	3	1	1	1	1	0	0	[0,4]
2011-2012	71467	433747	6	0	0	1.66433	12.996	0.0647137	-0.667033	4.46591	1.14	0.88	0.9	3.93	11.4	8.34	0.7	128	8.86	24.9	48	2	2	3	2	3	3	0	0	0	0	[0,4]
2011-2012	71474	52690.8	8	0	0	2.0591	20.493	-0.116525	-0.367385	4.51948	2.07	0.77	0.6	3.48	9.9	7.74	0.4	124	7.28	38	25	2	4	1	2	1	3	1	0	0	0	[0,4]
2011-2012	71496	23270.2	7	0	0	1.36265	10.665	-0.489779	-0.584486	5.04918	1.35	0.61	0.6	3.08	7.9	4.29	1.1	106	5.16	25.8	65	2	3	3	5	2	2	0	1	0	3	[0,4]
2011-2012	71503	68478.3	5	0	0	1.55248	11.984	-0.0782435	-0.675299	3.93976	1.12	0.83	0.6	3.27	10.7	110.14	0.7	118	8.68	35.8	30	2	4	1	3	2	2	0	0	0	1	[0,4]
2011-2012	71516	250590	6	0	0	2.08755	21.528	-0.205823	-0.309486	5.35211	2.34	0.71	0.6	3.8	9.2	18.38	0.9	141	6.75	23.6	23	2	2	1	4	1	3	0	0	0	2	[0,4]
2011-2012	71527	99504.5	6	1	0	2.56314	34.888	-0.0607928	-0.120254	3.89855	3.92	0.69	0.6	2.69	8.9	8.94	0.18	122	5.97	37.1	54	1	2	3	3	2	3	1	1	0	7	[5,9]
2011-2012	71529	75329.3	6	0	0	1.84838	14.448	0.284436	-0.675299	3.49	1.12	1	0.6	3.49	12.9	11.5	0.3	108	7.65	27.6	33	2	4	2	3	1	3	0	0	0	8	[5,9]
2011-2012	71534	59036.1	4	0	0	1.20777	7.261	0.273326	-0.92231	3.0283	0.53	1.06	4.6	3.21	13.7	3.55	54.5	120	11.77	26.4	76	2	2	3	5	2	3	1	1	1	3	[0,4]
2011-2012	71540	78115.6	6	0	0	1.69586	13.09	0.148596	-0.683626	3.6087	1.1	0.92	0.6	3.32	11.9	6.52	1.5	113	10.02	46	57	1	4	1	1	1	2	1	1	0	4	[0,4]
2011-2012	71544	410190	6	0	0	1.88005	16.892	-0.0932176	-0.484866	4.4	1.64	0.8	0.6	3.52	10.3	7.15	0.3	126	8.75	34.3	49	2	2	2	2	1	1	0	0	0	1	[0,4]
2011-2012	71549	23713	8	0	0	3.0835	49.4	0.631537	-0.128936	2.61386	3.8	1.01	0.6	2.64	13	43.73	0.3	100	8.99	24.1	80	2	4	3	5	3	3	1	1	0	0	[0,4]
2011-2012	71561	36128	6	0	0	1.52433	10.449	0.245326	-0.808684	3.31	0.81	1	0.6	3.31	12.9	2.72	1.3	101	7.58	23	40	1	5	2	4	2	3	0	0	0	1	[0,4]
2011-2012	71569	67388	8	0	0	1.62655	12.852	-0.0485905	-0.646654	3.92857	1.19	0.84	0.6	3.3	10.8	5.04	1.3	113	7.84	29	56	2	1	2	5	2	3	1	1	1	0	[0,4]
2011-2012	71574	119694	10	0	0	1.76311	13.64	0.22328	-0.683626	3.32292	1.1	0.96	4.8	3.19	12.4	8.33	0.6	140	11.16	35.2	31	1	3	2	2	1	3	1	0	0	0	[0,4]
2011-2012	71578	445672	6	0	0	1.64289	13.764	-0.30291	-0.537702	5.13889	1.48	0.72	0.6	3.7	9.3	9.3	0.18	129	7.41	30.6	41	2	2	2	2	2	3	0	0	0	0	[0,4]
2011-2012	71582	126151	8	0	0	2.37055	26.334	0.218244	-0.315394	4.125	2.31	0.88	0.6	3.63	11.4	5.81	2.3	132	8.58	32.4	29	2	1	2	2	1	2	0	0	0	0	[0,4]
2011-2012	71594	281934	7	0	0	1.29768	8.61	0.159499	-0.855776	3.46316	0.7	0.95	0.6	3.29	12.3	9.67	3.2	112	6.73	23.3	27	2	2	1	4	2	3	0	0	0	0	[0,4]
2011-2012	71604	141503	8	0	0	2.49473	30.36	0.197538	-0.238506	3.24706	2.76	0.85	0.6	2.76	11	3.74	0.6	99	7.43	24.7	49	2	1	2	2	1	2	1	1	0	0	[0,4]
2011-2012	71625	61724	6	1	0	1.41875	11.259	-0.467849	-0.569725	5.98413	1.39	0.63	0.6	3.77	8.1	22.03	2.8	154	6.08	33.9	39	2	2	2	4	1	3	0	1	0	5	[5,9]
2011-2012	71626	95862.9	5	0	0	1.42088	11.22	-0.436188	-0.595767	5.45455	1.32	0.66	0.6	3.6	8.5	3	1.5	131	7.78	25.5	59	2	3	2	3	1	3	0	1	0	0	[0,4]
2011-2012	71634	100718	7	1	0	2.43017	23.738	0.443104	-0.478626	2.66667	1.66	1.11	0.6	2.96	14.3	20.96	0.5	100	7.94	21.6	21	1	5	1	3	3	3	0	0	0	10	[10,14]
2011-2012	71662	299305	7	0	0	2.04481	19.36	0.0669073	-0.448613	3.36471	1.76	0.85	0.6	2.86	11	24.82	0.6	87	8.51	29.8	74	2	2	2	4	2	3	0	0	0	0	[0,4]
2011-2012	71670	40307.4	5	0	0	1.24515	8.424	0.0668735	-0.847355	3.69231	0.72	0.91	0.6	3.36	11.7	74.64	0.3	111	7	29.7	24	2	4	1	3	2	3	0	0	0	0	[0,4]
2011-2012	71698	403524	8	0	0	1.57553	13.206	-0.468753	-0.420522	4.8	1.86	0.55	0.6	2.64	7.1	5.92	0.18	88	4.16	24.3	46	1	2	2	4	1	3	0	0	0	2	[0,4]
2011-2012	71704	260716	6	0	0	2.06092	21.242	-0.273245	-0.285266	3.85075	2.47	0.67	0.6	2.58	8.6	5.3	1	97	8.4	28.1	77	2	2	2	1	2	2	1	0	0	0	[0,4]
2011-2012	71716	42159.3	4	1	0	2.49255	29.036	0.324212	-0.290662	2.97826	2.44	0.92	0.6	2.74	11.9	14.09	0.6	94	8.45	30.2	21	1	4	1	3	1	3	0	0	0	9	[5,9]
2011-2012	71745	351432	8	0	0	1.95524	18.86	-0.243955	-0.372121	5.33803	2.05	0.71	3.3	3.79	9.2	9.47	0.3	239	12.65	27.8	21	1	2	1	3	1	3	0	0	0	4	[0,4]
2011-2012	71756	466188	7	0	0	2.05907	21.12	-0.256804	-0.298034	4.01471	2.4	0.68	10.3	2.73	8.8	0.21	2.3	98	5.59	23.7	63	2	2	2	4	1	3	1	0	0	0	[0,4]
2011-2012	71758	92885.9	5	0	0	0.868546	6.408	-0.461122	-0.847355	5.57971	0.72	0.69	6.6	3.85	8.9	4.41	0.4	115	7.62	26.4	24	1	3	2	3	1	3	0	0	0	0	[0,4]
2011-2012	71765	62827.4	6	0	0	1.50743	12.052	-0.341336	-0.599568	4.38028	1.31	0.71	0.6	3.11	9.2	2.84	0.18	134	7.28	24	39	2	5	2	1	1	3	0	0	0	2	[0,4]
2011-2012	71769	112959	8	0	0	1.8419	16.32	-0.11889	-0.497586	4.86076	1.6	0.79	0.6	3.84	10.2	4.9	0.9	170	10.67	21.3	24	2	3	1	3	1	3	0	0	0	0	[0,4]
2011-2012	71775	103786	6	0	0	2.12109	20.52	0.150992	-0.437151	3.17045	1.8	0.88	0.6	2.79	11.4	9.75	0.8	90	8.71	40.7	62	2	2	2	1	2	3	1	1	0	6	[5,9]
2011-2012	71786	58526.7	8	1	0	1.79855	16.34	-0.348137	-0.409804	4.1791	1.9	0.67	0.6	2.8	8.6	18.23	0.8	106	7.12	20.6	42	1	5	3	4	1	3	0	0	0	2	[0,4]
2011-2012	71793	505858	5	1	0	1.5593	12.257	-0.151948	-0.646654	3.6125	1.19	0.8	0.6	2.89	10.3	22.38	0.18	86	6.1	34.6	57	1	2	2	4	1	3	0	0	0	4	[0,4]
2011-2012	71798	24219	8	0	0	1.75927	12.604	0.321188	-0.76072	3.38679	0.92	1.06	0.6	3.59	13.7	15.36	1.2	135	11.34	27.5	61	2	4	2	1	2	2	0	1	0	9	[5,9]
2011-2012	71810	107067	7	0	0	2.63017	33.32	0.370402	-0.232759	3.98913	2.8	0.92	0.6	3.67	11.9	18.38	4.4	139	9.47	30	33	2	3	2	2	1	3	0	0	0	4	[0,4]
2011-2012	71841	119182	6	0	0	1.67802	13.802	-0.132531	-0.588227	4.425	1.34	0.8	10.3	3.54	10.3	7.04	1.9	144	7.55	33.3	45	2	3	2	4	1	1	1	0	0	2	[0,4]
2011-2012	71873	346131	7	0	0	1.79129	16.008	-0.284929	-0.45446	4.12676	1.74	0.71	0.6	2.93	9.2	9.53	0.5	107	7.41	29.3	20	1	2	2	3	1	3	0	0	0	1	[0,4]
2011-2012	71880	58776.5	6	0	0	1.59391	12.87	-0.217844	-0.603387	4.15584	1.3	0.77	0.6	3.2	9.9	3.23	0.8	102	7.98	37.5	46	2	4	2	3	1	1	0	0	0	4	[0,4]
2011-2012	71885	102106	7	0	0	0.689304	5.368	-0.488273	-0.892373	4.22059	0.61	0.68	0.6	2.87	8.8	25.63	1.5	126	4.82	25.1	35	2	1	2	1	1	3	0	0	0	4	[0,4]
2011-2012	71887	38214.1	7	0	0	2.08597	21.6	-0.228662	-0.298034	5.17143	2.4	0.7	0.6	3.62	9	14.85	0.5	128	7.19	28.9	68	1	3	2	5	1	3	1	0	0	0	[0,4]
2011-2012	71912	60798.8	8	0	0	1.49771	11.904	-0.328982	-0.611085	4.86111	1.28	0.72	0.6	3.5	9.3	8.05	0.3	159	8.2	27.9	40	2	2	2	5	3	3	0	0	0	3	[0,4]
